# Supplementary material for: Global methane footprints growth and drivers 1990-2023
Source: Nat Commun. 2025 Sep 3;16:8184. doi: 10.1038/s41467-025-63383-5 (PMC12408836; doi:10.1038/s41467-025-63383-5)
Supplement: Supplementary file 3 — Supplementary Data 1 [file 41467_2025_63383_MOESM3_ESM.xlsx]

## Sheet: PBE of countries, 1990-2023
unit: kt	1990	1991	1992	1993	1994	1995	1996	1997	1998	1999	2000	2001	2002	2003	2004	2005	2006	2007	2008	2009	2010	2011	2012	2013	2014	2015	2016	2017	2018	2019	2020	2021	2022	2023
Rest of Americas	333.631	336.409	331.613	328.467	343.555	341.033	354.093	352.813	390.722	412.176	466.534	487.91	522.2	631.454	677.357	718.29	818.74	842.048	830.323	850.699	868.222	842.909	836.193	840.381	837.45	802.127	730.718	734.185	762.926	783.661	525.334	463.316	470.525	477.735
Rest of Europe	44.0269	53.4007	56.1309	61.8677	61.144	69.8898	69.7621	70.6549	65.3596	69.092	58.7686	61.0628	56.4143	62.2597	58.882	55.8681	54.6915	56.0624	59.5477	61.2272	63.1388	66.2244	67.1767	73.2045	78.9657	80.7547	68.8681	74.8806	73.5237	76.3535	78.509	71.179	71.7387	72.2985
Rest of Africa	166.658	171.995	180.461	174.496	175.417	176.65	177.626	175.535	171.934	191.465	188.214	185.734	183.191	185.876	187.714	193.204	191.357	195.072	197.145	197.972	197.23	198.192	204.216	204.981	201.136	204.865	208.659	213.191	215.56	217.63	219.975	222.12	223.748	225.376
Rest of Asia-Pacific	582.6	582.84	581.394	582.149	587.086	600.139	598.96	604.389	602.231	603.212	610.834	650.23	645.584	653.042	668.888	696.256	755.417	800.676	805.72	813.079	808.64	799.971	811.791	827.839	789.584	793.483	785.304	777.127	786.588	788.128	794.339	840.699	849.56	858.498
Afghanistan	308.577	314.188	319.916	327.352	341.015	356.17	396.697	428.038	451.171	480.645	431.23	381.607	462.87	478.915	483.977	477.998	482.651	500.909	543.787	562.732	629.728	643.98	629.939	628.637	647.092	628.75	626.054	625.857	643.05	660.782	673.167	680.967	693.593	706.22
Angola	674.637	654.228	606.698	733.611	1126.87	1323.5	1591.99	1665.63	1806.61	1804.9	1693.52	1622.5	1598.41	1555.94	1745.43	1771.47	1509.39	1461.53	1526.32	1496.47	1668.59	1588.08	1627.37	1652.81	1634.25	1718.21	1680.81	1653.47	1574.17	1526.04	1351.56	1333.73	1353.41	1373.09
Albania	123.609	126.228	99.4124	104.161	119.383	118.204	111.713	104.233	100.055	102.862	104.182	103.025	101.912	103.753	100.852	99.401	99.0466	95.4575	91.4942	88.1587	89.3414	88.4369	90.9185	93.4968	96.0911	97.3102	96.0969	95.6134	95.8226	87.5597	80.5215	79.0828	78.5867	78.0907
United Arab Emirates	892.867	937.959	974.85	1093.29	1071.97	1130.91	1202.4	1164.36	1120.66	1124.89	1187.86	1215.4	1166.82	1235.69	1233.5	1297.67	1359.02	1365.61	1374.79	1358.77	1431.14	1511.68	1578.36	1626.49	1614.56	1751.62	1791.85	1683.92	1625.32	1723.44	1813.24	1685.98	1711.5	1737.03
Argentina	4756.88	4712.16	4767.14	4732.1	4780.78	4834.24	4725.36	4751.68	4673.94	4855.61	4869.24	4887.65	5078.34	5403.4	5525.49	5491.4	5598.94	5499.83	5401.97	5154.5	4828.99	4760.68	4896.52	4963.18	4992.33	5073.16	5073.28	5221.75	5205.12	5321.28	5376.49	5561.85	5588.15	5614.45
Armenia	0	94.6894	87.9519	77.7665	77.759	76.2703	77.2863	77.4766	73.9727	74.9763	75.0394	75.9199	78.6114	81.6768	85.0848	86.5098	88.2731	85.5239	86.0997	81.6509	80.4459	80.7956	83.81	89.1177	90.7365	91.6036	92.7647	88.9288	83.9916	82.5151	81.0011	79.5663	79.7201	79.8741
Australia	4786.76	4810.09	4760.1	4715.85	4693.17	4667.53	4727.2	4823.89	4843.03	4843.81	4966.81	5037.75	5051.77	4821.67	4922.2	4997.08	4992.19	4951.47	4821.36	4885.12	4901.32	5030.75	5063.52	4893.37	4816.41	4849.92	4546.6	4598.15	4453.44	4514.1	4296.63	4347.7	4339.75	4331.8
Austria	495.912	494.601	486.984	478.115	468.687	454.584	446.241	439.551	432.306	430.175	426.471	423.112	427.716	448.781	413.966	406.187	404.659	397.218	397.233	391.732	397.914	395.085	388.304	391.592	390.318	375.654	378.748	378.883	375.749	369.799	365.287	364.409	360.008	355.61
Azerbaijan	0	445.393	425.138	393.089	370.516	367.6	365.521	369.798	379.094	412.901	419.814	433.232	431.452	446.039	454.832	495.369	530.854	688.204	776.628	730.16	743.948	730.719	748.945	763.485	779.424	780.281	772.589	760.443	772.544	839.719	670.548	670.134	683.197	696.279
Burundi	57.3239	58.5485	59.3595	59.2304	57.764	58.8566	59.9774	61.7048	59.6615	53.7771	54.7066	56.5919	56.1496	58.0395	60.6685	63.5656	68.2907	72.2326	76.4105	83.0877	90.4065	96.071	97.1043	117.1	118.086	119.485	128.332	145.614	147.623	135.694	136.503	139.428	142.694	145.96
Belgium	702.351	707.309	704.355	699.748	713.86	722.76	704.471	699.701	694.598	707.803	712.457	697.842	689.952	702.534	730.225	718.24	707.485	704.248	699.526	703.047	704.363	705.272	691.417	690.197	691.56	693.456	685.829	678.305	680.83	678.482	674.782	672.659	669.109	665.564
Benin	97.4802	100.71	103.44	105.232	113	107.733	112.922	114.338	115.588	119.12	121.29	126.049	129.441	131.643	135.609	138.687	143.778	148.292	153.345	158.995	177.998	184.226	190.453	205.928	206.957	211.073	218.988	224.863	238.203	241.333	245.888	253.101	259.005	264.909
Burkina Faso	252.896	262.606	269.917	276.206	283.742	292.523	300.917	310.764	318.471	314.046	322.273	348.079	356.765	438.518	450.051	464.448	475.222	486.595	505.246	519.281	538.626	552.166	566.973	580.031	594.949	610.119	630.62	645.608	661.895	678.898	695.213	711.072	727.129	743.187
Bangladesh	3885.75	3827.56	3814.32	3753.45	3759.59	3768.96	3781.53	3785.84	3735.97	3862.91	3881.55	3903.53	3984.46	4034.21	3989.79	4106.74	4186.93	4243.75	4459.63	4526.13	4613.42	4646.49	4669.55	4705.79	4745.45	4784.35	4756.84	4931.25	4931.4	4967.38	4994.82	5337.89	5396.88	5455.87
Bulgaria	641.494	700.305	664.455	628.291	532.662	436.255	435.049	423.093	416.049	408.66	401.325	389.308	377.264	381.746	380.756	370.584	366.021	369.953	362.704	354.519	345.982	352.916	342.268	322.068	322.844	339.466	333.01	339.044	331.225	328.312	324.146	327.016	314.286	301.558
Bahrain	506.804	589.969	666.193	695.702	686.306	688.596	715.435	618.016	637.124	705.935	707.597	723.666	679.726	644.658	638.19	645.784	632.694	655.95	726.053	748.31	726.223	732.278	820.119	916.788	943.943	939.874	943.538	924.782	920.936	959.779	1313.61	773.765	783.71	793.654
Bahamas	7.92055	8.0034	8.08072	8.21203	8.39383	8.63573	8.86401	8.98985	9.21322	9.3759	9.64202	9.82329	9.99166	10.0748	10.2972	10.4884	10.7233	10.9818	11.0257	11.1224	11.3637	11.7889	12.0091	12.1014	12.2266	12.3538	12.411	12.5726	12.7559	12.8599	12.9062	13.0547	13.2306	13.4066
Bosnia and Herzegovina	0	189.316	164.861	151.849	77.3778	71.6072	66.5724	94.4658	105.452	106.971	109.513	109.335	109.488	120.245	123.724	127.157	137.646	133.519	140.946	141.608	140.182	146.559	143.143	143.952	168.56	168.967	176.933	178.992	179.859	173.041	168.295	184.298	186.713	189.127
Belarus	0	772.735	728.572	681.533	639.334	593.81	575.233	562.366	561.528	551.204	523.171	520.655	513.184	514.272	536.194	499.96	513.821	512.297	547.992	571.268	592.083	593.997	607.578	627.232	640.019	649.213	642.841	647.774	645.309	642.051	637.453	637.862	636.577	635.292
Belize	9.39447	9.25929	9.98389	9.63524	9.75342	8.83649	9.17463	9.66504	10.0493	10.5234	10.3926	11.0189	11.4631	11.7617	11.9713	12.158	14.516	15.4516	15.9873	16.9425	17.1727	18.1687	17.4746	17.9742	17.0163	17.265	18.171	18.8076	19.0019	19.4257	20.0013	20.5929	21.0043	21.4156
Bolivia	750.363	789.127	827.705	832.241	885.006	656.368	653.366	755.155	659.256	669.226	676.254	645.272	677.111	710.522	744.753	782.008	790.618	821.548	852.078	856.107	902.834	933.301	980.866	1029.97	1034.98	1041.62	1040.3	1045.58	1044.35	1030.2	1219.6	1090.52	1105.93	1121.35
Brazil	13602.6	14167.4	14676	15068.1	15712.9	16256.2	15918.7	16124.8	16214.5	16404.8	16686.8	17147	17950.5	18954.6	19870.7	20054.6	20126.6	19859.4	20210	20355.1	20973.4	21321.4	21333.3	21682.3	21935.3	22385.3	22618.4	22565.7	22640.8	22906.1	23504.5	24283.2	24612.9	24942.6
Brunei Darussalam	159.899	159.927	155.211	163.689	168.375	176.281	176.395	179.354	179.68	193.123	207.064	223.222	206.679	219.392	206.208	201.813	236.956	229.805	280.86	236.158	220.93	232.884	227.388	213.675	205.925	201.293	191.766	201.568	211.363	196.159	100.446	139.823	141.088	142.352
Bhutan	25.5158	26.1275	24.7199	24.7256	24.593	26.7059	26.2476	25.5737	25.0253	25.9145	25.1691	23.7982	23.4081	23.531	23.4563	27.2811	27.2036	27.648	24.5133	26.2401	26.4662	26.7977	26.337	26.5499	25.3057	25.1131	26.005	26.7205	25.6117	25.9247	26.429	26.6415	26.7521	26.8626
Botswana	161.569	138.927	129.876	120.025	132.047	155.448	140.724	142.343	148.618	158.696	160.165	154.418	133.533	131.62	135.448	142.021	143.524	142.026	147.697	155.034	169.046	162.307	155.998	149.158	130.057	139.437	127.409	112.79	113.409	113.378	110.232	107.401	107.355	107.308
Central African Republic	116.281	126.289	128.648	130.977	135.973	141.189	146.881	152.335	157.884	162.81	168.497	171.762	175.076	177.441	180.535	184.614	190.481	209.541	208.615	214.32	218.998	236.828	239.493	240.331	242.151	247.059	255.675	259.375	264.824	270.025	275.018	280.285	285.662	291.039
Canada	3205.16	3251.11	3335.41	3468.98	3598.08	3746.65	3887.31	3966.86	4086.86	4092.93	4146.63	4227.36	4288.25	4255.33	4342.95	4320.33	4324.71	4294.39	4175.57	4042.18	3955.58	3955.62	4050.09	4173.69	4295.34	4399.25	4398.97	4324.52	4464.09	4385.21	4423.66	4435.94	4476.39	4516.84
Switzerland	251.27	249.482	241.639	225.505	219.915	215.945	213.116	208.184	205.183	199.827	196.799	198.734	196.826	192.315	191.932	193.324	194.498	195.983	197.543	184.576	185.972	185.967	185.495	191.842	196.026	196.581	193.391	193.967	194.03	193.058	192.758	191.964	191.49	192.073
Chile	737.594	739.901	770.456	784.101	793.871	835.817	860.57	861.853	862.777	885.786	898.203	904.306	895.198	887.2	917.662	913.192	912.549	922.464	929.793	935.28	847.066	897.084	919.781	885.389	862.858	834.365	843.846	856.685	884.879	880.824	865.754	857.184	861.075	866.278
China	40309.9	40189.3	40053.6	39636.6	40389.6	42463.6	43774.7	42142.8	42488.4	42756.7	43093.6	43522.8	43925.8	45557.3	48939.9	51548.8	53772.4	54993	56028.4	56988.1	58604.2	61948.9	62090.8	63090.3	63718.6	63886	62402.6	62885.8	63821.6	64642.8	68580	68060.7	69097	70133.3
Cote d'Ivoire	212.084	220.012	226.364	224.071	245.423	254.612	271.678	283.042	281.074	291.422	296.537	300.845	309.014	312.421	320.736	334.147	344.453	346.537	351.655	351.34	364.854	383.97	403.659	420.627	426.055	448.585	470.542	465.857	461.814	472.439	472.148	443.688	451.66	459.632
Cameroon	715.058	696.341	668.156	635.615	592.258	610.237	642.62	629.762	641.976	668.451	694.26	694.012	665.3	673.699	659.761	664.489	653.783	657.473	652.113	657.651	640.339	637.1	660.107	700.68	737.51	827.645	827.9	762.605	762.343	790.686	756.161	727.968	734.241	740.508
DR Congo	583.91	577.75	583.297	582.707	591.497	607.587	607.449	600.944	594.897	581.768	613.931	608.036	608.531	619.116	629.738	638.101	649.328	682.498	693.519	695.601	793.895	804.591	1083.55	1142.91	1209.74	1247.11	1282.79	1330.11	1363.3	1398.17	1411.1	1431.56	1464.82	1498.08
Congo, Rep	287.071	282.346	284.423	287.257	262.775	321.294	412.982	442.376	527.484	536.805	571.331	540.713	360.327	389.409	427.026	522.887	571.145	487.389	476.275	518.641	567.661	546.61	530.808	477.054	497.776	476.401	472.142	533.499	629.545	644.293	684.67	596.611	607.955	619.299
Colombia	2403.34	2387.39	2456.85	2481.19	2534.57	2600.91	2627.71	2713.52	2765.35	2649.41	2717.27	2757.02	2786.86	2802.53	2816.01	2863.62	2908.11	2974.26	3034.49	3092.65	3186.63	3125.71	3058.66	3077.12	3016.11	3022.47	3029.01	3134.1	3246.04	3381.91	3334.55	3391.59	3420.28	3448.96
Costa Rica	193.55	193.264	194.292	194.462	182.911	169.563	169.402	168.243	170.952	168.391	166.813	164.593	162.432	162.445	161.89	153.63	147.504	158.645	167.129	170.348	177.023	180.152	176.193	180.592	180.348	182.899	190.707	192.975	195.918	198.621	202.891	207.006	207.408	207.857
Cuba	598.931	584.494	580.891	527.519	557.507	539.773	577.713	569.906	552.132	543.725	548.486	538.477	539.938	540.726	520.812	492.359	512.58	520.528	536.184	564.665	545.313	555.674	557.618	561.605	560.398	539.046	546.443	528.027	530.136	524.702	504.801	535.537	534.266	533.105
Cyprus	22.6928	23.0998	23.7129	24.5924	25.3607	26.0284	26.4414	26.3214	26.4142	26.4322	26.8898	27.9262	28.8752	28.3893	27.9088	27.1793	26.8417	27.0757	27.3348	27.4586	39.1099	38.7072	36.7437	35.0247	35.3045	35.6527	36.6134	37.4535	38.3656	38.9297	39.5411	40.2579	40.8354	41.413
CSSR/Czech Republic (1990/1991)	820.169	767.556	699.48	655.411	591.464	569.135	601.947	590.713	565.59	544.676	555.898	560.404	555.751	555.268	554.764	539.056	539.776	534.547	535.433	520.353	524.594	521.734	522.498	494.16	487.599	486.586	478.135	471.179	455.325	448.869	446.597	447.81	441.134	434.471
Germany	5069.93	4894.41	4668.6	4503.35	4377.49	4344.82	4229.43	4083.23	3914.17	3806.8	3705.5	3555.14	3455.48	3354.27	3240.4	3135.43	3005.05	2949.37	2887.93	2771.15	2708.7	2667.02	2636.94	2607.61	2592.67	2563.72	2531.44	2522.91	2460.78	2377.62	2346.97	2342.7	2251.15	2159.7
Djibouti	24.7062	25.016	25.7623	26.741	26.6906	28.2274	28.9163	29.5016	30.179	31.399	31.7278	31.9505	32.1472	32.6429	33.1555	33.6449	34.0361	34.511	35.1283	34.5597	34.3877	34.9499	35.6579	36.1486	36.9413	37.2473	38.8136	39.3624	39.3519	40.0091	40.6182	41.2437	41.7561	42.2685
DR Yemen (Aden)	0	0	0	0	0	0	0	0	0	0	0	0	0	0	0	0	0	0	0	0	0	0	0	0	0	0	0	0	0	0	0	0	0	0
Denmark	358.7	363.61	365.533	371.354	364.379	364.912	364.356	364.422	365.464	358.756	363.009	369.422	365.217	361.213	357.094	353.014	349.151	348.219	344.178	336.117	347.037	342.16	338.529	332.205	332.305	332.453	331.423	331.436	330.722	317.751	310.994	307.513	305.838	304.167
Dominican Republic	287.484	300.457	289.099	301.828	299.784	303.807	311.368	313.463	314.182	291.98	283.15	297.924	307.54	304.336	326.775	321.619	330.309	362.223	373.054	388.043	398.25	404.707	407.632	412.881	419.422	423.568	430.784	439.376	450.788	455.906	464.761	471.104	477.71	484.316
Algeria	2547.86	2524.15	2567.36	2734.58	2719.48	2989.82	3076.15	2915.74	2871.59	2979.59	3171.92	2838.45	2710.11	2967.08	2878.88	2945.58	3082.1	2924.38	3046.2	2804.94	2988.32	2980.1	3040.11	2984.14	3103.82	3129.29	3295.1	3289.68	3298.96	3222.91	3235.38	2977.07	3006.57	3036.24
Ecuador	625.172	634.2	699.015	745.836	787.981	814.896	846.181	848.431	789.16	784.066	717.453	766.14	772.511	819.012	879.312	846.899	845.724	842.051	838.475	884.909	917.722	921.737	929.077	949.6	921.795	887.746	890.633	883.772	854.195	871.775	922.497	982.172	992.563	1002.96
Egypt	1696.94	1926.28	1852.62	1891.74	1903.47	1963.19	2026.16	2040.68	1928.28	2068.4	2058.66	2113.94	2226.34	2307.9	2370.72	2604.63	2700.14	2751.93	2845.69	2802.8	2668.87	2736.49	2768.42	2658.45	2613.74	2529.38	2583.15	2670.84	2740.49	2918.98	2945.62	2759.46	2799.83	2840.2
Eritrea	0	0	0	98.8762	100.389	101.987	112.545	124.569	126.08	128.768	131.727	127.62	126.851	130.693	135.032	137.361	135.793	141.542	142.133	143.372	143.021	147.924	150.249	152.031	153.236	154.544	156.858	157.752	159.236	160.703	162.037	163.375	165.279	167.1
Spain	1433	1444.03	1456.97	1443.13	1453.95	1480.29	1500.1	1565.63	1592.34	1608.85	1638.74	1674.43	1702.29	1707.18	1711.07	1703.63	1707.83	1747.52	1704.38	1785.63	1734.51	1709.32	1659.1	1602.51	1635.73	1688.72	1687.61	1697.05	1714.3	1716.33	1730.68	1743.68	1756.39	1769.11
Estonia	0	137.506	126.319	112.935	101.671	95.561	90.3492	89.4336	91.5296	91.5893	93.2133	96.2278	97.2759	99.0509	101.156	99.1179	97.3236	101.634	105.171	105.255	106.714	108.041	125.727	127.486	134.306	135.102	116.878	121.847	122.995	122.135	120.996	118.232	117.58	119.18
Ethiopia/DR Ethiopia (1992/1993)	1548.38	1563.31	1615.61	1469.03	1485.69	1501.85	1569.24	1630.43	1744.78	1740.26	1677.31	1782.19	1984.93	1960.93	1997	2085.85	2226.13	2455.95	2576.53	2664.32	2805.28	2752.33	2844.63	2932.3	3019.27	3082.07	3172.6	3258.23	3310.39	3361.8	3433.48	3502.35	3576.4	3650.45
Finland	769.611	768.607	759.11	765.812	775.689	749.687	713.146	711.292	680.296	743.649	735.999	741.679	716.596	745.03	866.411	797.06	893.889	748.657	763.026	766.5	796.452	803.627	881.905	881.792	888.832	894.811	750.187	770.205	777.205	736.004	713.272	677.471	686.175	694.878
France	3066.69	3049.35	3033.82	3010.53	3009.38	3005.76	2994.03	2977.11	2970.06	2965.04	3051.91	3044.8	3007.96	2955.05	2924.76	2891.53	2866.71	2882.68	2883.88	2825.31	2827.75	2764.83	2731.29	2714.4	2699.89	2667.66	2665.51	2643.78	2628.17	2645.05	2531.16	2508.07	2496.33	2484.6
Gabon	460.489	474.731	511.875	514.468	519.921	581.801	651.282	600.886	700.917	662.456	673.415	690.698	667.86	739.256	685.169	635.516	536.085	450.586	487.257	470.214	471.067	468.253	463.48	445.27	446.054	466.81	462.039	428.93	391.079	444.242	446.836	409.992	407.763	405.534
United Kingdom	4854.77	4946.78	4796.25	4661.29	4484.48	4623.64	4604.8	4559.17	4310.14	4082.39	3893.08	3770.59	3616.75	3452.97	3277.83	3043.55	2827.7	2634.99	2467.99	2324.37	2154.47	2049.88	1976.61	1909.5	1873.34	1872.89	1865.89	1891.15	1881.56	1853.35	1828.37	1771.62	1720.83	1670.22
Georgia	0	197.279	180.202	162.988	157.656	155.911	160.393	160.718	163.531	167.231	171.301	170.339	172.478	175.219	170.943	171.611	166.25	161.66	150.672	148.65	150.894	151.732	162.433	165.931	168.01	151.967	153.091	151.178	147.901	145.54	140.969	137.068	136.116	135.164
Ghana	182.446	198.877	199.343	204.522	210.718	216.999	225.652	233.23	240.582	243.575	262.157	271.011	277.689	284.432	297.139	301.488	314.897	319.628	385.585	382.041	385.087	462.611	476.657	516.029	538.131	556.784	554.268	639.519	658.648	725.654	1043.53	1395.55	1446.13	1496.71
Guinea	160.077	167.537	169.241	178.1	187.019	193.93	209.55	208.463	215.792	232.447	241.355	241.146	251.998	265.333	277.274	290.54	305.255	318.816	329.989	351.737	432.386	457.469	479.53	500.713	522.141	544.002	559.467	590.788	616.394	643.716	667.252	688.813	708.048	727.282
Gambia	21.7452	22.5323	22.4576	22.3173	23.2867	23.8409	24.1753	24.0382	24.6326	25.1671	25.5444	24.966	25.1282	28.4918	29.9847	30.947	31.7248	32.2877	35.438	41.4455	43.5076	36.631	38.6424	40.9433	43.0173	46.5308	43.3271	44.0818	41.5742	45.3071	45.7868	46.1962	47.1005	48.0048
Equatorial Guinea	3.72167	3.80572	3.91591	4.2078	53.5866	228.479	211.419	236.655	287.548	311.565	364.844	358.48	352.882	410.058	386.975	388.444	444.8	450.845	461.231	410.37	427.066	414.32	432.761	404.803	404.76	370.846	341.512	317.643	298.503	270.3	290.008	185.927	189.527	193.127
Greece	516.736	514.705	516.26	518.712	523.806	530.403	535	543.202	549.425	547.729	554.709	530.719	537.187	541.528	546.093	552.926	558.394	555.952	555.58	534.565	516.699	502.335	492.482	474.675	470.684	463.781	451.195	457.457	444.219	433.005	431.524	429.774	427.649	425.524
Guatemala	254.985	262.916	276.974	290.556	289.651	296.069	301.483	310.237	317.621	329.294	332.394	344.568	354.485	347.996	361.421	371.489	382.82	401.966	420.456	438.001	452.415	457.132	470.533	481.343	501.447	516.064	527.727	538.257	550.82	564.461	578.024	590.179	601.517	612.854
Honduras	185.207	188.093	189.897	179.165	194.252	189.296	193.429	192.019	188.254	175.054	181.551	187.427	214.034	236.301	240.864	230.676	235.357	259.591	270.138	284.888	293.531	282.705	290.879	295.336	299.234	303.749	309.874	314.532	319.554	324.584	329.853	335.246	341.026	346.806
Hong Kong	134.918	137.682	139.779	143.408	146.5	148.796	151.963	155.139	157.26	160.311	164.81	164.795	165.11	165.977	167.684	169.994	172.029	173.992	175.286	175.915	178.006	179.817	180.86	182.452	184.05	185.796	187.392	189.475	191.424	193.448	195.278	197.171	199.11	201.049
Croatia	0	158.515	145.012	148.599	137.133	136.468	132.59	130.67	126.674	128.952	129.024	138.193	140.142	145.84	158.466	152.687	166.223	175.662	168.983	174.28	167.813	169.445	158.614	158.885	160.599	167.827	166.203	164.187	155.811	141.589	150.698	125.913	126.439	126.965
Haiti	189.326	196.196	210.188	207.483	208.403	211.264	214.757	223.333	226.484	230.414	241.302	244.266	247.527	250.633	253.932	259.211	263.641	269.496	274.179	280.266	285.615	291.87	298.158	299.993	302.107	304.872	311.178	314.051	316.225	319.798	324.081	326.128	330.566	335.005
Hungary	551.364	530.219	475.37	443.164	417.694	411.272	415.285	413.634	407.225	407.77	405.995	398.309	393.275	388.487	385.619	388.093	387.459	377.571	364.267	350.591	337.283	329.206	326.704	319.231	308.783	300.27	292.762	294.048	297.968	373.212	360.464	346.078	340.973	335.867
Indonesia	6979.52	7215.56	7590.83	7623.17	7817.54	7890.06	8244.88	8339.96	8113.51	8031.59	7989.11	8073.53	8130.74	8262.69	8403.28	8583.38	8965.09	9165.9	9458.39	9933.68	10261.4	11543.2	11959	11824.5	12171.6	11931.8	12039.6	12833.4	13869.2	14300.6	17292.6	18282.8	18732.9	19183
India	23277.4	23548.1	23651.1	23734.2	23918.6	24212	24432	24697.7	24797.7	24960.4	25006.5	25231.2	25058.1	25485	25882.6	26520	26959.3	27564.9	28045.3	28180.1	28528.4	28807.7	28870.7	28012.6	28275.5	28553.7	28798.1	29077.2	29346.7	29456.3	29653.3	30146.2	30376.4	30606.5
Ireland	625.792	638.208	646.423	655.907	661.538	667.166	678.573	666.448	655.711	686.066	735.999	747.914	748.52	742.465	758.488	712.31	718.034	689.287	673.573	661.901	648.656	647.464	667.343	678.152	684.004	698.723	736.333	749.9	695.85	695.244	695.249	696.468	697.546	698.624
Iran	3642.97	4433.13	4675.05	4758.15	4980.66	4850.34	5091.77	5125.1	4643.23	4637.54	5052.41	4788.16	4874.11	5772.85	5778.03	6128.38	6490.21	6333.76	6339.85	6517.49	6758.42	6832	6401.78	6426.79	6496.44	6677.38	7705.22	8013.14	7956.24	7053.92	6886.15	8545.1	8704.85	8864.59
Iraq	3227.25	763.979	969.948	1118.1	1195.29	1239.43	1172.74	1725.98	1958.98	2244.29	2412.66	2456.78	2231.19	2171.3	2508.87	2390.9	2461.83	2348.36	2489.87	2798.02	3084.15	3376.22	3756.45	3765.36	3932.07	4285.3	5272.43	5353.51	5494.61	5694.71	5548.3	5675.94	5833.04	5990.14
Iceland	18.9711	18.7155	18.5653	18.724	19.201	19.277	19.6107	19.7896	20.1118	20.2823	20.0594	20.3495	20.1985	20.189	20.3402	22.213	22.3617	21.6985	21.615	21.0047	21.0591	20.3492	19.5976	19.2828	19.9255	20.8318	20.7346	20.6207	20.5545	20.5256	20.6074	20.706	20.765	20.824
Israel	172.852	178.316	186.596	194.57	209.155	216.474	222.943	227.197	232.907	237.828	244.112	248.631	249.976	254.868	273.167	272.321	290.989	301.695	308.431	302.569	318.393	339.052	322.465	369.195	388.275	403.551	416.954	427.353	440.143	445.639	451.114	457.103	466.906	476.709
Italy	2172.65	2154.22	2087.26	2043.39	2061.71	2073.7	2128.39	2134.17	2127.65	2127.65	2158.04	2023.68	2043.83	1991.05	1922.79	1889.75	1837.24	1816.46	1795.92	1772.4	1776.81	1694.48	1687.1	1652.64	1594.29	1550.9	1553.08	1555.07	1582.87	1590.1	1531.05	1442.69	1419.15	1395.6
Jamaica	47.848	50.6104	53.7861	54.0904	53.2794	54.4837	52.8256	51.745	51.6857	52.0501	52.2571	52.2647	51.9815	53.7129	50.986	49.1095	40.5865	39.565	39.5065	39.101	38.5132	39.1928	39.5723	39.6252	39.8392	39.4061	38.2454	37.8402	37.5159	35.8841	35.2233	34.7879	34.024	33.2641
Jordan	66.0674	72.4986	82.1478	87.6163	89.4712	93.9884	94.8833	95.5725	98.1411	101.113	101.101	103.33	106.888	110.944	115.411	120.284	125.838	134.553	150.474	149.297	155.706	168.206	176.253	184.827	195.209	202.455	214.389	216.885	220.958	226.128	232.211	237.736	243.647	249.558
Japan	3157.98	3116.73	3101.09	3056.77	3037.46	2920.13	2779.18	2664.03	2503.85	2425.46	2355.48	2290.31	2250.83	2219.82	2218.33	2192.03	2232.88	2274.97	2286.55	2299.1	2364.17	2262.08	2227.18	2245.75	2189.64	2139.77	2120.72	2120	2075.36	2059.7	2046.01	2052.37	2006.09	1959.81
Kazakhstan	0	2776.24	2748.63	2553.38	2172.27	1778.48	1590.18	1429.39	1282.49	1207.02	1326.26	1342.63	1387.87	1530.62	1648.31	1722.94	1844.63	1924.18	2069.27	2104.13	2199.49	2248.02	2293.8	2330.75	2293.75	2077.51	2172.69	2342.18	2440.34	2354.8	2311.77	2434.22	2436.99	2439.75
Kenya	931.689	919.634	933.127	949.914	966.525	978.485	939.87	952.639	965.59	1038.59	986.897	1049.22	1139.22	1200.4	1311	1367.71	1303.38	1870.32	2015.77	1928.99	2013.42	2023.62	2008.74	1971.27	1980.97	2013.31	2153.07	2054.8	2158.3	2412.01	2470.51	2555.54	2616.02	2676.44
Kyrgyzstan	0	288.149	272.285	254.686	229.957	196.355	185.749	180.983	182.2	185.328	188.279	189.431	192.18	193.568	193.46	196.561	191.485	196.795	205.718	220.84	226.049	233.754	236.69	255.955	270.036	276.486	283.764	292.668	305.354	316.849	327.753	338.03	341.275	344.519
Cambodia	622.675	595.244	602.147	634.23	564.427	680.088	667.548	681.986	675.325	700.603	672.126	681.24	688.193	746.172	724.709	799.866	833.027	846.888	860.44	879.528	894.999	930.819	917.579	911.234	893.06	884.144	905.258	923.49	936.147	932.601	924.965	937.56	938.823	950.898
South Korea	1453.34	1449.12	1431.22	1447.78	1450.8	1459.83	1504.42	1526.78	1507.09	1479.05	1522.43	1508.5	1454.45	1459.77	1484.61	1498.47	1529.17	1550.23	1469.5	1506.91	1540.67	1539.44	1571.92	1570.11	1573.68	1597.96	1608.27	1632.94	1643.67	1662.88	1688.57	1724.89	1742.56	1760.24
Kuwait	565.961	232.524	579.363	913.575	977.184	915.194	949.552	1031.46	914.122	864.231	979.712	922.489	932.959	1133.96	1132.4	1211.63	1224	1145.89	1118.6	1026.81	1034.61	1147.53	1242.95	1251.68	1236.49	1269.84	1310.43	1254.57	1277.87	1285.1	1302.83	1127.76	1149.17	1170.58
Laos	241.347	229.139	237.522	236.677	252.237	248.565	251.65	263.424	252.125	258.495	275.159	285.505	289.959	297.534	305.262	300.863	307.83	311.582	329.847	343.437	355.937	355.11	383.112	380.181	395.534	405.071	422.874	425.546	414.78	411.919	422.815	433.409	440.743	448.077
Lebanon	54.9362	60.376	63.9693	66.749	69.1435	70.7282	73.7164	74.6877	76.3449	76.8978	78.7209	81.6194	85.4842	89.0563	92.2546	95.3579	97.1044	98.5497	100.259	102.695	105.794	113.19	120.393	128.042	134.514	139.666	143.111	145.219	145.726	149.021	152.036	154.303	157.62	160.937
Liberia	26.2882	24.4867	23.8011	22.0795	21.5094	21.7581	23.1975	25.7405	28.0638	29.9309	31.4934	32.3673	33.1506	33.0195	33.7887	35.3082	38.9006	39.2681	41.5577	44.2605	46.2701	48.0367	49.5572	50.4115	52.0218	53.8472	56.5536	57.0199	58.7872	60.7103	62.2083	63.2377	64.6971	66.1565
Libya	1774.2	1680.73	1465.2	1263.6	1597.62	1738.14	1804.77	1510.11	1382.48	1269.22	1351.26	1250.48	1213.39	1392.96	1373.02	1499.89	1467.43	1397.28	1436.71	1327.2	1411.27	598.058	1182.88	930.142	645.262	635.656	624.414	878.134	998.231	1080.21	625.144	1235.63	1197.44	1159.25
Sri Lanka	565.173	531.348	529.012	543.881	565.481	559.578	486.402	488.527	466.155	492.544	479.742	461.332	475.398	502.666	456.77	514.022	515.394	494.458	563.719	530.821	574.301	581.084	582.997	613.18	526.551	626.344	593.112	502.787	577.128	555.845	587.517	592.304	594.501	596.698
Lithuania	0	290.68	272.549	223.165	197.121	181.751	176.219	176.673	174.498	165.218	163.165	158.736	167.511	167.132	171.102	166.423	168.842	174.399	169.647	165.451	165.039	165.496	166.826	162.45	159.726	161.897	158.918	157.026	150.153	147.168	144.666	141.866	138.092	134.318
Luxembourg	25.1616	25.5847	26.6522	27.553	27.4473	27.0056	25.3383	24.7757	24.3909	25.0243	24.5562	24.1012	23.5527	22.8376	22.3789	21.8379	21.956	22.5879	22.634	22.8191	23.9172	22.8877	22.1322	22.4665	22.6606	22.1384	22.3438	22.4888	21.8222	21.5666	21.3473	21.2438	21.1609	21.0782
Latvia	0	185.281	177.388	148.517	102.394	86.7784	84.3668	81.0371	76.717	71.2446	64.9604	66.4221	68.147	69.9847	73.4365	77.0989	81.9056	84.8536	79.3336	79.734	79.4547	82.757	85.5149	87.2841	88.6357	90.48	89.6914	88.0532	85.2367	84.8364	83.8989	82.7777	79.2733	75.8478
Morocco	619.161	622.496	625.516	596.965	623.487	630.246	655.189	677.405	687.192	706.048	725.349	735.32	743.344	762.282	783.437	796.114	819.581	837.001	849.394	866.66	893.939	929.494	947.162	975.198	1000.22	1020.2	1037.17	1056.55	1080.04	1101.83	1121.69	1142.17	1161.2	1180.24
Moldova	0	160.853	147.605	127.363	137.358	130.282	126.395	113.1	103.951	100.515	96.9172	92.8702	95.1966	96.8432	94.8627	90.3435	91.3983	90.2599	81.4732	80.5696	84.4205	88.0619	83.265	84.6939	85.4489	85.6968	85.4034	86.7197	85.8459	82.9427	81.854	82.2436	79.2757	76.3082
Madagascar	649.177	646.434	654.818	666.375	654.277	659.33	660.878	668.244	679.065	675.914	676.962	625.287	605.391	617.42	629.798	686.569	697.269	708.701	720.287	731.772	746.579	730.833	749.217	720.271	736.389	727.313	738.263	723.813	847.257	855.033	871.721	870.953	877.238	883.523
Mexico	4959.84	4903.59	4870.98	4992.45	5036.94	5174.66	5303.28	5546.43	5637.86	5547.36	5678.29	5705.24	5749.06	5898.61	5905.88	6062.15	6246.34	6325.16	6463.45	6422.72	6431.9	6528.03	6457.27	6536.64	6537.61	6557.04	6565.07	6548.42	6604.24	6661.42	6992.38	7246.13	7324.56	7403
Macedonia	0	78.3821	69.3104	68.7318	67.9387	66.5811	67.0283	63.9066	63.7896	60.449	61.1452	60.4922	59.8622	60.4815	61.8094	60.1319	60.6972	58.5514	59.2847	57.5668	60.7916	63.074	60.5694	59.113	59.4294	59.3238	59.0202	59.4016	58.9561	55.451	53.7177	55.9311	55.3956	54.8753
Mali	336.142	341.047	339.552	345.852	356.198	368.018	378.474	387.047	400.827	416.443	435.101	463.734	486.546	512.718	523.9	555.982	555.531	585.771	619.534	646.71	695.626	712.319	737.802	766.609	791.02	830.418	887.652	929.428	984.348	1008.44	1040	1072.91	1099.48	1126.04
Malta	3.91029	4.07867	4.30981	4.40964	4.43551	4.33784	4.54024	4.72122	4.67547	4.93001	5.0003	5.32795	5.21318	5.45693	5.31999	5.85452	6.3767	6.68351	6.9678	7.32659	7.53409	7.73318	4.99902	4.91795	5.07364	5.46811	5.44055	5.41964	5.48933	5.59124	5.68674	5.738	5.78112	5.82425
Myanmar	2064.11	2007.92	2127.38	2200.34	2246.01	2315.24	2261.29	2182.77	2207.74	2390.21	2436.19	2519.06	2577.06	2692.22	2825.02	3025.69	3210.5	3256.11	3296.97	3303.37	3336.57	3274.94	3211.76	3253.27	3325.67	3398.95	3465.52	3570.34	3675.91	3723.33	3761.94	3780.21	3839.91	3899.6
Mongolia	339.961	375.683	367.25	356.996	345.539	370.214	378.121	388.835	407.007	424.492	432.317	373.865	298.277	288.442	279.967	362.379	408.907	468.413	495.457	574.059	653.454	765.508	751.292	771.861	847.507	828.245	1024.31	1170.78	1208.05	1283.01	1315.27	1354.28	1392.5	1430.72
Mozambique	164.151	167.084	173.121	178.946	182.64	186.979	195.161	200.099	206.637	208.569	213.332	214.777	246.701	226.154	251.467	303.255	306.884	341.375	330.623	310.17	324.66	465.833	546.535	586.413	611.843	586.33	608.004	698.701	773.319	693.033	657.283	676.223	696.155	716.088
Mauritania	161.015	166.105	161.584	165.01	161.571	162.309	171.988	184.19	192.82	208.111	215.217	222.86	230.461	235.937	231.739	236.066	251.86	238.58	225.825	239.494	245.598	252.628	259.95	267.071	276.717	283.559	292.515	292.419	294.965	300.056	303.937	309.417	314.487	319.556
Malawi	110.531	111.291	110.305	112.901	108.865	110.486	113.444	112.964	121.339	124.271	130.321	131.576	134.947	139.021	140.251	145.005	151.294	160.599	169.611	176.876	185.406	195.077	204.554	213.087	223.199	233.706	243.776	254.379	273.221	287.145	300.104	312.89	320.364	327.838
Malaysia	1067.5	1126.26	1148.32	1194.72	1235.34	1246.8	1417.22	1562.28	1455.13	1468.83	1579.75	1583.5	1632.61	1769.03	1884.29	1967.62	1986.61	1985.31	2054.28	1999.85	1900.27	1895.72	1902.38	1991.73	2006.08	2041.53	2068.23	2060.01	2110.47	2119.09	2144.48	1933.75	1967	2000.24
Namibia	137.365	146.772	143.485	136.178	135.48	134.759	133.792	139.127	145.12	152.237	168.492	167.581	163.038	165.281	165.551	208.564	170.74	169.917	183.3	179.949	177.459	176.542	206.522	188.846	204.484	202.81	224.132	214.804	212.639	214.228	217.603	218.549	221.53	224.511
Niger	292.354	304.267	316.404	332.137	345.682	359.968	376.443	392.546	407.554	424.032	443.155	462.978	482.002	501.741	523.164	542.171	561.316	581.915	603.866	624.924	611.584	636.851	667.591	699.744	729.509	757.699	793.164	830.117	868.609	907.882	947.119	986.766	1010.13	1033.49
Nigeria	6066.35	6377.14	6911.7	7107.39	8116.98	8901.95	10332.2	9579.77	8799.58	8422.02	9322.21	9335.74	7897.99	8799.59	8641.62	8383.11	7861.84	7440.78	7259.64	6921.61	7304.16	7739.92	7924.06	7537.97	7703.97	7676.74	7453.03	7694.8	7896.24	8072.93	7812.18	7597.13	7630.29	7663.45
Nicaragua	212.49	180.002	198.183	219.122	223.021	201.55	198.378	213.667	210.304	236.799	248.001	249.305	253.447	262.304	256.702	266.644	273.688	273.72	276.899	282.389	289.122	315.782	329.002	339.694	353.588	367.547	366.654	359.541	372.025	380.881	385.923	391.8	398.525	405.25
Netherlands	1490.1	1516.11	1511.51	1483.23	1453.9	1431.5	1428.54	1365.21	1296.37	1246.46	1199.48	1173.07	1131.6	1085.44	1099.89	1018.89	996.778	976.234	1003.05	982.554	989.808	962.611	947.192	953.842	925.497	894.938	894.143	850.6	803.699	775.485	761.922	865.344	824.54	783.736
Norway	521.016	548.105	581.894	599.522	646.981	683.318	740.9	760.024	740.829	748.553	793.251	815.121	852.193	893.588	907.011	872.642	874.989	881.703	897.412	876.967	854.754	816.647	830.287	816.624	822.223	848.669	842.035	850.013	826.014	766.636	749.123	877.549	884.924	892.299
Nepal	898.414	882.679	837.981	885.402	874.843	919.016	924.48	923.478	925.169	931.835	933.383	931.456	945.141	955.788	969.437	976.444	988.996	978.429	1016.87	1035.52	1031.94	1050.33	1071.66	1056.7	1071.85	1058.76	1052.33	1101.82	1094.41	1108.25	1107.88	1113.76	1122	1130.25
New Zealand	1314.32	1301.48	1288.54	1297.44	1334.86	1354.36	1348.47	1368.42	1344.79	1357.86	1354.42	1372.2	1411.63	1421.12	1422.19	1419.57	1428.01	1419.07	1396.84	1415.57	1410.63	1412.46	1436.07	1407.9	1422.16	1383.13	1391.88	1376.98	1369.63	1359.8	1336.32	1331.25	1349.7	1368.16
Oman	588.631	724.101	660.147	623.239	632.282	707.12	746.599	838.817	737.006	793.063	881.907	986.361	1022.87	1155.04	1117.97	1110.18	1065.46	1013.72	1020.47	1009.29	1021.81	1066.13	1114.75	1181.11	1176.98	1229.31	1267.33	1258.89	1312.98	1323.39	1282.88	1272.82	1299.43	1326.03
Pakistan	4216.8	4184.21	4257.05	4403.39	4455.96	4560.61	4741.88	4832.58	4981.93	5073.2	5148.82	5150.17	5333.34	5591.5	5752.3	5920.41	6290.41	6406.42	6682.05	6815.66	6730.87	7004.11	7103.05	7439.89	7671.65	7780.55	7951.95	8168.32	8432.64	8678.92	8968.7	9200.47	9374.94	9549.4
Palestine	0	0	0	0	0	0	0	0	0	0	0	0	0	0	0	0	0	0	0	0	0	0	0	0	0	0	0	0	0	0	0	0	0	0
Panama	134.801	136.521	139.408	141.188	143.821	145.149	144.69	137.644	142.971	141.191	142.47	156.315	158.2	157.606	156.705	161.018	163.517	161.542	167.824	169.716	172.728	179.32	179.099	181.719	175.487	172.794	175.021	174.738	178.465	176.392	176.284	176.356	177.939	179.522
Peru	731.999	731.433	724.397	727.968	765.006	804.388	819.682	824.039	854.811	877.549	873.745	877.586	893.847	914.626	907.769	949.584	952.255	976.523	942.975	970.185	1025.59	1091.11	1106.72	1122.4	1136.82	1135.7	1159.26	1145.3	1153.34	1159.28	1246.78	1187.46	1204.36	1221.27
Philippines	1952.87	1963.24	1887.65	1907.52	1994.85	2024.04	2091.27	2085.05	1920.32	2147.02	2168.15	2210.91	2285.03	2326.24	2389.86	2418.36	2490.33	2531.36	2604.68	2669.14	2655.82	2705.55	2736.63	2762.55	2790.61	2781.89	2847.93	2947.68	2967.83	2971.13	2879.72	2913.17	2949.87	2986.58
Papua New Guinea	42.3323	44.0165	47.058	49.6784	50.964	51.0831	52.3871	49.6346	135.515	60.4188	82.1763	65.17	73.8103	66.845	71.959	106.995	121.176	95.3089	121.427	70.1721	59.686	60.3693	60.7577	62.0525	107.948	142.236	144.32	143.498	136.503	144.257	196.34	225.114	231.555	237.995
Poland	4280.59	4009.86	3833.16	3651.13	3642.62	3604.68	3552.04	3559.61	3225.16	3088.76	2900.82	2815.59	2799.38	2680.17	2626.71	2619.87	2621.98	2573.6	2500.06	2392.29	2410.63	2410.84	2467.59	2435.47	2384.9	2384.99	2311.11	2309.26	2291.82	2131.85	2303.05	2225.03	2056.03	2066.64
North Korea	1047.42	1005.95	966.179	929.172	897.707	859.16	858.094	850.23	804.209	854.411	874.865	897.391	884.687	900.818	924.75	971.721	981.432	910.532	938.15	830.999	830.673	834.637	841.288	849.8	853.606	851.037	909.685	773.032	719.876	753.361	756.914	762.822	757.536	752.388
Portugal	395.274	398.461	401.334	398.37	413.736	419.907	438.975	447.507	459.286	468.154	443.133	424.46	429.057	419.307	409.129	392.426	405.371	400.34	378.765	372.381	367.016	373.878	357.017	346.209	351.472	354.13	355.416	369.864	368.16	372.579	376.519	382.054	379.327	376.601
Paraguay	538.369	500.978	519.115	561.658	589.488	628.812	626.723	629.89	630.839	615.857	618.986	629.403	598.085	648.855	623.193	637.071	690.757	756.565	781.3	853.548	924.923	924.414	964.496	965.931	1024.02	995.603	974.047	975.626	955.489	973.726	969.756	964.038	980.781	997.516
Qatar	399.773	401.862	427.628	424.376	430.127	406.689	532.777	950.182	956.188	1102.93	1258.56	1137.14	1151.44	1293.32	1344.96	1292.5	1390.13	1565.56	1763.65	1881.73	2219.98	2595.97	2761.96	2865.26	2836.67	2883.84	2909.11	2880.79	2880.68	2915.04	2222.82	2223.72	2295.1	2366.47
Romania	1422.01	1265.59	1124.23	1033.31	1021.46	984.312	981.526	944.915	890.422	870.979	872.918	858.95	870.35	886.452	909.052	858.584	877.692	888.195	878.756	856.941	846.726	809.23	808.353	799.346	823.197	829.921	818.123	821.652	804.785	798.305	797.148	925.705	911.924	898.143
USSR/Russian Federation (1990/1991)	18717.2	17802.4	16918.5	15940.4	14717.4	13930.1	13259.1	12579	12245.4	12264	12406.9	12615.8	12822.6	13285.4	13489.5	13678.4	13874.4	14103.1	14366.8	13929.9	14543.5	14858	15084.6	15277.9	15282.1	15462.4	15621.7	16110.2	16525.7	17067.3	17384	18000.5	18070	18139.5
Rwanda	70.3574	70.276	66.9126	63.0125	60.0753	54.3506	58.46	63.2995	64.692	71.7904	73.7334	78.56	81.1014	88.047	92.5625	96.6058	103.398	108.292	113.936	116.731	122.402	120.033	120.641	122.853	124.772	136.093	133.405	135.264	139.502	142.175	145.022	148.26	151.259	154.258
Saudi Arabia	1918.42	2256.54	2337.1	2363.32	2378.68	2332.92	2438.34	2525.9	2503.36	2371.22	2584.82	2586.22	2602.75	2907.48	2969.99	3182.84	3290.12	3312.68	3468.93	3324.06	3469.54	3712.6	3912.79	3928.8	4019.73	4146.61	4267.8	4273.16	4375.9	4339.5	4604.83	4547.77	4645.63	4743.49
South Sudan	0	0	0	0	0	0	0	0	0	0	0	0	0	0	0	0	0	0	0	0	0	0	0	0	0	0	0	0	0	0	0	0	0	0
Senegal	213.706	219.451	224.398	231.317	236.349	239.798	247.432	252.837	254.228	271.039	266.722	273.208	269.437	274.447	276.965	281.728	292.133	303.454	317.272	330.635	337.31	344.007	360.006	363.225	370.182	394.204	399.525	405.477	414.416	423.123	438.607	442.341	450.538	458.735
Singapore	57.5618	59.6361	61.5803	64.5602	74.4457	71.8708	74.051	83.9817	84.9515	83.8294	83.4936	94.6084	103.642	113.864	125.241	129.112	131.9	136.5	132.59	132.195	150.555	152.658	154.783	177.817	184.514	191.166	181.996	197.18	197.037	209.418	214.244	217.926	223.578	229.23
Sierra Leone	84.7622	82.5147	80.9024	83.3147	79.3721	74.3238	73.8483	75.1692	73.6222	67.3968	66.0088	74.3256	85.7351	90.3216	101.437	114.296	126.845	104.78	112.443	120.215	127.913	136.367	148.959	148.589	156.176	144.429	156.863	159.061	190.754	150.69	151.891	152.927	156.116	159.304
El Salvador	131.723	135.964	139.009	137.215	141.777	134.731	147.319	149.811	140.623	143.876	140.533	150.149	155.419	153.481	155.543	156.38	160.93	158.001	150.502	147.889	142.72	133.497	140.491	128.326	139.164	138.963	134.31	133.331	132.459	132.258	130.879	129.632	129.361	129.116
Somalia	684.694	610.465	560.272	608.647	654.92	672.755	688.353	703.871	709.097	721.095	731.261	747.676	759.16	768.19	779.448	794.633	766.131	738.305	745.532	750.92	758.963	768.459	778.499	779.599	786.434	790.335	792.646	793.311	797.066	794.35	795.871	795.266	800.994	806.723
Yugoslavia/Serbia (1991/1992)	0	0	0	0	0	0	0	0	0	0	0	0	0	0	0	0	0	0	0	0	0	0	0	0	0	0	0	0	0	0	0	0	0	0
Sudan/North Sudan (2010/2011)	1470.38	1518.1	1668.48	1787.57	1908.67	1938.66	2007.36	2087.96	2170.19	2266.98	2379.39	2482.16	2542.34	2634.33	2668.31	2716.16	2745.94	2788.35	2809.75	2835.28	2855.97	2777.2	2794.47	2826.55	2854.44	2866.84	2889.63	2914.75	2954.18	3024.45	3049.43	3084.04	3128.93	3173.82
Slovakia	0	345.304	313.865	295.218	281.801	271.487	282.382	276.159	273.638	274.933	267.467	267.052	262.586	265.568	262.411	258.495	265.868	263.108	263.702	260.398	247.197	247.886	246.971	237.04	234.38	242.952	238.999	240.667	237.709	234.218	230.892	228.954	222.198	221.061
Slovenia	0	156.527	151.513	145.422	139.38	136.98	137.181	142.481	139.64	138.114	142.024	143.95	150.382	146.338	144.103	150.469	153.476	147.805	150.538	147.148	141.15	139.314	137.268	133.553	125.698	129.578	132.629	133.133	131.421	131.49	130.575	134.781	134.108	133.45
Sweden	544.732	531.877	528.572	542.322	548.715	539.795	524.855	561.471	531.143	540.222	543.085	537.79	550.119	558.116	574.907	465.597	526.31	518.83	504.422	494.444	488.855	481.842	479.96	467.328	454.928	449.522	452.185	460.591	453.973	452.919	439.678	440.494	434.395	428.296
Syria	925.458	1109.11	1094.32	1191.55	1216.36	1215	1217.12	1199.5	1182.85	1186.13	1235.26	990.961	841.288	846.383	795.59	817.469	795.047	805.229	753.137	810.472	812.795	789.147	621.097	520.171	490.88	468.76	454.65	431.835	372.958	374.587	358.033	336.942	335.855	334.875
Chad	268.978	454.814	476.435	495.994	520.501	546.886	569.554	599.456	625.717	655.335	684.014	722.793	764.863	817.513	903.18	955.064	999.216	1047.17	1100.56	1160.62	1227.6	1287.05	1358.48	1437.17	1511.93	1641.72	1730.96	1824.48	1929.52	2038.19	2137.43	2254.31	2320.24	2386.18
Togo	71.6734	71.5016	68.5134	72.0528	77.7616	76.5601	86.1715	90.705	97.2401	101.603	103.719	106.017	108.76	111.056	113.726	118.243	120.716	123.653	126.892	134.582	138.312	141.288	158.462	162.835	166.077	169.294	170.533	176.81	184.461	189.343	193.89	196.914	201.308	205.702
Thailand	3893.31	4068.42	4079.75	4010.35	3989.72	3905.61	3882.39	3993.2	3819.6	3890.7	3857.35	3927.77	3892.47	4082.6	4138.91	4258.37	4321.04	4540.44	4624.44	4745.82	5022.39	4942.68	5012.32	4978.24	4717.99	4457.62	4589.24	4535.08	4430.33	4275.15	4425.25	4423.67	4451.2	4478.73
Tajikistan	0	186.028	178.123	163.043	159.264	152.56	143.272	140.922	136.798	137.02	138	140.31	145.191	150.932	159.545	168.069	176.552	185.252	210.615	222.717	226.596	235.961	254.302	267.322	280.112	295.391	311.691	323.255	329.176	337.446	348.613	361.16	369.355	377.55
Turkmenistan	0	1225.63	989.353	1125.89	766.387	744.657	786.514	499.002	568.528	810.33	1098.14	1133.99	1261.67	1455.08	1505.05	1495.46	1533.13	1560.35	1661.13	1190.34	1258.08	1540.49	1632.24	1771.87	1802.1	1857.77	1784.73	1776.65	1814.09	1821.68	2169.35	1654.73	1690.99	1727.26
Tunisia	253.123	266.958	274.76	275.102	270.366	271.82	290.857	301.376	318.726	334.734	336.721	343.044	342.986	338.547	346.23	359.093	377.543	377.76	405.882	404.554	401.742	387.59	386.916	382.814	375.787	369.304	362.215	353.23	354.493	345.843	342.269	357.867	361.61	365.352
Turkey	1692.74	1674.07	1733.94	1733.15	1722.91	1773.12	1913.74	2073.87	2157.45	2266.78	2404.13	2413.64	2233.48	2265.31	2156.06	2224.74	2454.57	2569.65	2574.81	2709.25	2898.01	3039.39	3279.98	3491.03	3657.03	3731.84	3778.63	3821.74	3999.35	4223.07	4204.2	4366.95	4458.93	4550.9
Tanzania	717.813	726.635	729.004	748.549	761.212	846.253	803.786	802.076	854.366	938.799	949.148	966.57	1009.41	1039.37	1044.13	1077.59	1112.28	1117.26	1183.81	1197.15	1261.16	1354.53	1377.75	1464.5	1530.87	1588	1595.5	1611.9	1648.16	1685.64	1785.28	1820.25	1858.91	1897.58
Uganda	329.566	343.685	352.445	363.605	358.685	368.078	376.428	388.226	402.511	416.128	428.149	442.653	458.382	475.597	489.594	510.438	527.579	545.182	733.298	751.125	774.98	798.563	821.458	839.214	868.89	897.9	937.944	969.838	1000.64	1033.43	1062.38	1094.13	1122.18	1150.23
Ukraine	0	4470.53	4354.37	4118.74	3776.29	3507.96	3195.12	3012.52	2844.67	2779.23	2689.61	2679.03	2740.06	2750.79	2665.5	2630.66	2572.91	2617.5	2593.57	2483.31	2423.68	2561.99	2551.26	2621.58	2455.63	2122.5	2149.3	1992.06	2017.47	1752.42	1615.11	1760.42	1707.6	1655.13
Uruguay	738.583	778.17	825.281	856.859	868.774	867.28	882.136	872.787	854.141	863.515	847.956	850.787	888.846	915.764	946.252	957.269	987.774	969.09	1041.87	1026.37	978.515	975.505	942.805	939.057	986.15	1001.89	1018.09	1006.99	981.961	991.157	1038.16	1028.37	1037.53	1046.7
United States of America	29343.1	29216.6	29286.8	28974.6	29342.3	28927.7	28762.4	28821.4	28354.7	27794.9	27628.2	27010.9	26514.3	26515.2	26268.4	26180.6	26548.6	26788.6	27335.6	25917.6	25206.6	25383.1	25058.8	25044.5	25279.3	25019.7	24517.9	25010.3	25873.7	27225.4	23634.4	21817	21636.4	21455.8
Uzbekistan	0	1367.83	1455.57	1515.17	1629.66	1622.57	1669.73	1655.66	1708.75	1644.8	1718.47	1884.06	2121.59	1990.73	1960.37	2214.56	2327.84	2233.2	2431.38	2235.95	2358.79	2419.82	2541.77	2521.75	2470.24	2494.97	2612.71	2678.01	2868.93	2890.05	2788.12	2670.02	2716.46	2776.83
Venezuela	1873.58	1935.48	1946.29	1972.48	2033.26	2222.24	2306.48	2442.4	2585.07	2543.33	2679.35	2662.13	2598.03	2585.11	2664.78	2682.26	2687.06	2748.82	2818.55	2732.46	2560.98	2583.42	2755.61	2742.86	2711.4	2666.22	2586.89	2464.65	2268.9	2108.84	2028.49	1988.6	2003.16	2017.72
Viet Nam	2766.77	2868.73	2949.6	3003.55	3021.06	3127.74	3194.85	3198.95	3275.71	3407.72	3386.5	3386.15	3462.16	3556.64	3815.86	3961.91	4085.15	4160.24	4180.37	4284.86	4311.9	4364.79	4365.19	4404.86	4426.33	4481.39	4391.71	4374.81	4431.85	4439.98	4455.01	4550.21	4612.74	4675.26
Yemen Arab Republic/Yemen (1990/1991)	313.233	316.642	314.424	344.856	377.286	356.146	374.059	396.477	397.754	432.659	482.467	471.095	473.871	544.625	540.123	620.214	738.75	766.294	711.244	751.034	834.358	796.567	719.377	793.991	757.109	497.27	448.092	456.819	456.553	483.912	499.814	506.471	515	523.529
South Africa	2480.66	2502.9	2466.47	2513.39	2510.53	2580.38	2622.3	2746.45	2810.82	2819.37	2814.73	2820.65	2824.32	2917.76	2952.79	2986.29	2989.07	3051.04	3132.24	3109.78	3163.49	3161.19	3212.21	3210.88	3245.92	3231.53	3187.66	3179.31	3171.43	3169.02	2680.77	2895.09	2916.6	2938.11
Zambia	222.398	228.789	230.935	226.459	219.309	213.649	210.233	233.831	240.886	254.644	248.799	255.787	252.338	252.174	255.22	267.59	281.568	271.769	270.879	306.671	316.044	299.518	360.043	370.581	378.668	374.978	376.431	382.698	384.735	387.678	390.102	390.6	397.148	403.694
Zimbabwe	404.122	359.896	386.452	304.429	311.074	317.816	364.416	366.018	381.205	415.469	428.109	435.376	403.838	385.163	377.51	380.68	371.876	374.319	365.022	389.008	413.455	431.425	438.867	444.132	390.886	414.635	402.345	408.321	417.655	421.901	433.091	446.23	448.702	451.173
unit: mt	1990	1991	1992	1993	1994	1995	1996	1997	1998	1999	2000	2001	2002	2003	2004	2005	2006	2007	2008	2009	2010	2011	2012	2013	2014	2015	2016	2017	2018	2019	2020	2021	2022	2023
Developed Countries	74.7226	80.0482	79.0237	77.6441	77.1831	76.4567	76.0712	75.9907	74.3939	73.3755	73.0427	72.004	71.1893	70.5492	70.0546	69.1514	69.5234	69.4178	69.2879	67.3123	66.4166	66.4756	66.3909	66.2583	66.3765	65.8929	64.8419	65.2205	65.971	66.8587	62.7433	61.3528	60.7873	60.4112
Eastern Europe and West-Central Asia	18.7172	25.3956	24.2012	23.0641	21.1256	19.8152	19.0064	17.8323	17.47	17.6157	18.2235	18.6597	19.2819	19.9809	20.36	20.8799	21.3993	21.7994	22.647	21.5737	22.5251	23.2444	23.79	24.2152	24.2214	24.2826	24.593	25.3174	26.0782	26.6363	26.9952	27.1215	27.2954	27.4832
Asia and developing Pacific	96.8937	97.3929	97.8606	97.8571	99.1723	102.042	104.369	103.47	103.469	104.738	105.342	106.251	106.999	110.23	114.915	119.544	123.76	126.373	129.193	131.164	133.921	139.287	140.133	140.736	142.156	142.517	141.97	144.076	146.804	148.501	156.16	157.876	160.153	162.44
Latin America and Caribbean	34.3056	34.8621	35.7046	36.3539	37.4447	38.3	38.2536	39.0725	39.2529	39.4414	40.087	40.7265	41.8771	43.663	44.9871	45.4431	46.1016	46.1695	46.8482	46.9279	47.2705	47.7753	48.1	48.6861	48.9971	49.4218	49.591	49.6468	49.7179	50.2159	51.1899	52.2758	52.8684	53.4625
Africa and Middle East	41.7872	41.2365	42.6852	43.9999	46.5006	48.557	51.6178	52.1374	51.4728	52.1954	54.9409	54.4418	52.9299	56.7398	57.5743	59.1753	59.7132	59.9404	61.5329	61.5406	64.3549	65.5782	67.8399	67.9809	68.8193	70.1038	72.9033	74.1041	75.5011	76.0957	75.3724	77.082	78.4111	79.7403

## Sheet: CBE of countries, 1990-2023
unit: kt	1990	1991	1992	1993	1994	1995	1996	1997	1998	1999	2000	2001	2002	2003	2004	2005	2006	2007	2008	2009	2010	2011	2012	2013	2014	2015	2016	2017	2018	2019	2020	2021	2022	2023
Rest of Americas	213.995	321.862	281.906	295.85	282.32	338.73	336.167	379.041	422.819	521.825	504.968	450.303	414.997	440.526	393.724	389.719	407.171	406.186	340.792	398.906	354.551	359.067	366.712	350.103	363.431	293.837	270.267	270.166	285.771	332.876	262.9	274.467	318.091	319.467
Rest of Europe	126.437	112.821	747.129	611.803	548.506	162.577	141.985	118.436	117.53	187.931	150.27	138.77	393.845	502.797	520.456	455.738	440.247	559.354	486.164	272.684	230.002	175.392	180.769	200.891	147.508	139.585	110.352	105.065	113.254	180.422	123.24	65.6022	61.163	63.3298
Rest of Africa	239.782	279.704	273.465	256.707	269.538	272.924	235.969	223.632	233.274	230.922	227.522	241.226	236.096	257.401	270.644	269.485	229.697	253.355	241.784	284.925	277.053	272.433	265.268	261.293	264.922	258.858	271.907	281.803	292.637	366.972	301.242	290.125	369.352	372.766
Rest of Asia-Pacific	479.137	555.794	575.741	578.488	579.093	612.405	583.004	589.939	642.862	647.557	687.433	732.973	736.925	744.757	736.137	772.206	846.146	893.053	892.987	881.686	862.565	857.113	870.862	887.867	840.767	850.724	839.378	832.584	849.068	876.676	883.852	917.967	789.503	795.692
Afghanistan	262.739	318.017	328.702	365.128	341.503	407.467	437.247	461.51	495.445	456.294	481.366	447.577	501.924	532.176	553.835	532.972	528.269	519.08	517.181	517.341	717.24	633.332	625.251	625.276	636.936	609.467	589.827	584.213	631.29	648.806	687.257	707.812	691.757	701.097
Angola	414.676	537.438	582.911	610.905	741.219	654.709	740.003	871.726	1044.26	938.924	1003.55	985.541	819.397	821.646	880.878	916.682	702.069	742.26	771.769	866.632	865.712	1004.5	1086.79	1146.63	1089.9	1415.21	1202.41	1213.74	1194.45	932.488	756.894	684.665	1237.35	1254.64
Albania	116.497	150.959	170.045	129.288	129.209	141.358	147.789	126.369	117.048	125.86	116.381	110.418	128.65	154.024	123.151	134.86	126.75	146.885	147.075	148.912	120.388	122.484	128.802	105.63	116.652	118.742	126.52	128.655	134.495	135.682	112.669	117.629	129.547	129.188
United Arab Emirates	559.49	741.736	822.086	876.233	900.683	881.431	888.682	923.082	957.845	1041.09	1068.44	1098.58	1171.63	1126.01	1206.08	1136.47	1182.16	1561.99	1812.68	1518.33	1327.54	1389.65	1295.94	1234.43	1333.1	1037.38	1010.51	964.44	1129.12	1575	1210.62	1365.33	1066.07	1068.44
Argentina	3414.99	3738.33	3985.53	4002.04	3892.02	3957.81	3831.64	3904.49	4021.67	3938.74	3886.91	3851.13	2961.83	3424.66	3742.38	3675.27	3834.83	3930.32	3818.28	3218.07	3477.95	3470.35	3656.84	3951.01	4037.02	4240.84	4161.23	4324.91	4159.55	3726	4014.85	4281.25	3893.86	3904.44
Armenia	0	115.219	101.07	88.0378	113.089	91.0375	94.4442	97.1072	97.4325	99.6139	94.3211	85.7158	96.9302	109.308	116.939	151.498	153.196	170.75	171.062	156.572	168.318	156.056	177.283	157.833	157.972	148.342	175.769	143.942	144.721	143.221	126.454	121.331	125.332	127.464
Australia	3564.25	3555.38	3317.92	3339.86	3622.23	3330.67	3203.91	3210.62	3524.34	3479.12	3578.87	3645.3	3548.77	3745.54	3985.97	4147.29	4040.88	4208.72	3914.36	4129.92	4178.27	4640.73	4758.47	4570.22	4332.28	4006.46	3662.84	3844.39	3478.43	2653.04	2857.21	2971.46	2489.65	2490.07
Austria	1140.18	1047.22	1177.28	1052.71	1015.12	1031.86	977.523	921.871	1000.96	982.096	979.833	934.837	938.251	941.728	894.008	867.863	864.841	837.73	844.996	782.205	782.124	781.843	761.297	765.385	761.852	723.42	774.276	763.224	750.969	762.264	678.059	727.917	709.93	712.191
Azerbaijan	0	534.546	347.915	487.209	404.452	327.969	344.312	342.198	392.502	358.448	348.215	340.606	405.818	524.96	537.276	557.729	508.443	549.217	631.652	637.69	641.219	570.888	698.864	705.97	836.341	897.088	830.827	867.679	826.734	839.647	715.64	721.131	776.733	785.578
Burundi	59.9632	60.8574	63.1144	63.268	60.2988	64.8066	65.216	63.4865	65.0965	56.7894	58.5645	60.3392	60.3954	64.5371	64.5308	69.7666	78.1148	75.1608	84.215	89.5986	94.7589	100.751	101.869	126.078	130.823	131.735	141.327	157.007	162.487	141.492	141.502	139.678	173.701	177.546
Belgium	1392.16	1455.53	1470.44	1404.37	1310.84	1379.58	1410.65	1423	1419.65	1450.99	1335.11	1245.55	1292.13	1389.85	1532.98	1488.66	1517.88	1490	1592.83	1442.32	1398.42	1386.91	1393.64	1454.87	1440.16	1287.73	1335.46	1311.39	1335.83	1437.21	1249.5	1300.72	1206.03	1208.68
Benin	97.0591	98.8543	107.913	111.48	115.22	116.342	118.3	120.926	128.914	140.759	127.069	133.989	125.339	158.535	152.252	142.217	156.448	163.143	181.367	216.9	192.728	196.525	206.988	246.668	234.066	226.08	186.906	209.49	216.363	226.957	227.482	233.89	295.6	301.71
Burkina Faso	162.635	156.5	172.833	166.893	225.652	240.606	260.215	262.558	277.438	212.608	213.967	230.892	238.081	248.349	267.374	278.492	283.563	282.002	304.219	313.316	292.623	308.42	329.963	337.187	324.666	347.636	371.743	388.994	424.066	455.529	607.596	477.73	567.617	580.019
Bangladesh	3628.65	3780.88	3650.87	3579.02	3587.35	3664.75	3650.64	3724.18	3628.94	3721.28	3770.41	3788.72	3896.37	3994.8	3866.81	3919.58	4034.26	4120.5	4373.76	4375.9	4475.49	4454	4333.05	4429.52	4586.74	4932.56	4881.73	5162.83	5299.76	5483.64	5462.42	5732.16	5935.32	6002.61
Bulgaria	656.304	503.152	487.951	534.237	412.931	369.859	302.444	288.741	300.652	333.307	342.313	327.449	311.601	347.165	310.872	327.876	332.075	337.707	344.838	329.589	293.041	302.602	306.143	288.986	293.723	296.112	277.661	285.195	275.136	310.794	292.44	331.303	313.986	310.085
Bahrain	192.823	239.008	139.374	169.554	169.224	95.2867	101.065	121.458	123.809	141.263	156.505	171.551	179.91	157.371	135.894	125.158	127.673	129.673	143.452	142.844	145.364	127.872	130.74	178.733	226.738	206.075	248.053	219.44	218.454	194.562	235.338	117.19	234.214	235.485
Bahamas	18.8038	21.7761	20.1943	17.8138	19.0482	19.6465	17.1958	26.1725	28.9944	28.1493	25.3432	24.4073	24.5118	23.5405	25.1731	27.4496	28.4299	23.1781	20.8218	22.7261	20.6371	25.7178	21.0637	18.8835	19.4813	17.9981	20.8271	21.006	18.3849	19.173	11.8338	15.098	13.759	13.9334
Bosnia and Herzegovina	0	250.695	195.566	173.627	98.0747	89.1773	91.4591	96.216	127.539	136.658	125.291	115.886	122.256	131.507	134.628	140.894	151.43	147.294	157.68	141.003	132.148	135.923	119.482	121.481	127.204	126.465	128.949	131.462	142.738	147.319	143.461	132.586	152.484	153.572
Belarus	0	1156.66	755.243	974.57	1103.19	678.949	632.088	631.677	694.679	677.225	540.702	577.916	688.473	656.686	657.189	605.949	609.324	597.447	594.147	667.323	656.666	692.87	657.008	787.824	822.556	699.174	660.757	688.096	671.602	732.528	717.363	686.279	665.822	664.503
Belize	6.40869	8.13297	6.58806	7.03588	6.59066	6.90318	8.02232	8.49982	9.4866	10.1809	12.2509	12.9775	11.987	11.0039	10.0304	9.10447	10.0968	10.5762	10.5625	11.0211	9.90574	10.8905	10.1085	10.4042	9.64983	11.2075	12.1186	10.6098	12.2418	10.2039	11.0258	10.9344	16.5551	16.8561
Bolivia	506.476	703.902	766.273	757.937	792.138	579.783	605.65	703.558	660.264	676.062	673.174	642.887	988.311	844.414	660.366	647.533	692.102	715.646	831.416	916.997	789.446	806.087	870.365	816.547	809.916	896.741	961.633	892.719	1038.28	1034.47	1228.12	1019.54	1068.07	1083.61
Brazil	11724.3	12327.5	11440.9	12147	12683.6	13718	13517.9	13995.4	13743.6	13108.7	13639.3	13372.1	13738.5	14445.8	15046.7	15622	15629.8	15583.4	16014.5	16126.9	18012.7	18208	18177.6	18445.3	18253.9	17662.9	18053.7	17969.4	17778.7	17867.3	19410.3	21761.8	16966.9	17207.6
Brunei Darussalam	143.956	177.18	134.016	121.155	123.435	119.045	124.824	132.648	138.927	147.747	161.787	145.742	146.724	148.758	151.135	150.424	166.934	175.917	182.459	155.793	163.519	191.497	185.846	169.321	146.381	167.38	161.314	176.148	190.32	168.625	101.285	117.571	166.944	160.103
Bhutan	28.7524	35.238	27.7713	21.0792	22.3699	29.1792	28.8182	29.6534	30.3085	30.9782	30.4047	30.1963	31.1367	31.7431	32.5575	35.9352	31.0849	34.8908	30.4667	34.4127	38.3122	38.5152	37.2817	36.5086	37.9784	40.9281	38.113	41.2899	40.3262	36.1823	31.3548	31.1414	394.27	396.374
Botswana	142.889	132.46	139.552	134.696	112.262	150.854	110.765	112.434	124.542	139.009	137.975	126.707	102.588	100.61	108.321	100.788	100.867	107.215	121.2	160.13	142.254	131.635	144.062	125.974	115.647	140.85	107.585	105.929	114.024	128.112	134.695	122.063	124.988	125.867
Central African Republic	105.603	120.681	118.675	117.655	116.044	126.33	132.301	129.966	133.539	145.559	152.014	156.927	157.448	152.718	156.052	156.511	165.372	176.899	185.213	187.852	183.045	195.814	201.857	197.841	189.816	192.523	200.952	199.073	207.151	221.994	247.257	241.355	273.748	278.885
Canada	3955.19	3925.99	3938.54	4063.79	4023.4	3608.45	3682.1	3826.73	3726.77	3768.53	3693.77	3612.5	3714.75	3861.1	4015.17	4081.82	4163.96	4181.37	4194.89	3862.86	4082.63	4103.48	4214.3	4241.05	4239.43	4085.01	4015.79	4118.79	4108.79	4090.86	3828.92	3584.3	4041.92	4072.04
Switzerland	886.071	964.472	935	873.007	873.564	1032.8	1011.91	980.29	1013.19	1064.32	952.444	925.233	954.897	943.051	855.969	891.227	872.19	877.031	884.002	1000.05	981.504	1008.63	918.992	863.928	835.418	910.937	1057.65	980.781	877.462	841.801	884.978	757.222	864.719	863.535
Chile	572.455	589.637	658.108	691.442	695.721	808.007	911.217	945.229	898.968	864.364	980.898	958.422	954.274	917.882	932.84	1052.06	1080.98	1104.91	1103.76	1120.09	1047.78	1218.27	1271.48	1204.63	1176.1	1085.63	1139.76	1093.97	1176.52	1092.96	1137.67	1280.25	1314.05	1332.59
China	32073.2	31650.8	33454.1	33716.9	33621.9	36865.2	38518.4	38030.7	38561.6	39794.6	40424.9	40853.7	41760.8	43860.2	46609.6	49417.7	50904.2	51251.9	53509.7	57263.3	59755.3	64170	63504.5	65188.4	66870.8	67218.6	66639.2	67835.7	69867	70637.7	76755.6	76470.5	81723.2	83181.3
Cote d'Ivoire	306.204	324.229	337.739	338.064	296.036	341.695	421.088	334.541	288.297	320.681	326.876	361.422	369.89	409.141	451.76	424.153	445.299	460.428	477.256	468.265	485.113	516.873	537.693	532.721	500.396	518.742	553.694	590.938	651.649	644.031	582.738	551.56	681.279	693.268
Cameroon	436.168	446.57	454.869	467.142	366.337	383.277	434.094	442.185	456.357	460.593	485.458	461.453	472.861	485.552	528.249	471.406	473.816	487.237	475.607	488.6	475.221	469.402	487.116	549.632	564.165	617.1	625.075	582.808	603.549	603.768	598.783	572.5	587.791	593.96
DR Congo	445.255	469.602	463.981	471.835	421.111	411.52	468.079	469.938	483.107	384.437	526.861	490.665	473.281	497.306	501.797	527.155	533.569	516.833	560.288	566.81	653.953	660.693	761.615	745.58	820.103	908.996	982.987	957.478	1082.54	1043.5	1177.47	1042.86	925.324	942.495
Congo, Rep	151.297	184.063	183.063	183.799	179.274	201.862	225.879	263.796	313.465	304.936	300.905	279.722	204.118	236.165	251.087	268.09	272.618	311.443	280.927	336.988	353.931	359.865	352.044	371.606	381.68	354.269	326.979	283.249	465.737	269.61	397.521	310.046	464.485	469.227
Colombia	1625.78	1646.59	1793.48	1902.44	1918.88	2328.43	2343.1	2536.63	2524.57	2276.11	2190.91	2251.87	2319.07	2312.21	2281.93	2337.84	2349.43	2481.26	2489.73	2627.98	2762.44	2723.89	2620.23	2592.7	2543.28	2528.08	2537.02	2611.29	2740.46	2015.05	2433.39	2362.96	2354.53	2375.53
Costa Rica	167.2	177.137	176.569	181.12	166.352	142.297	145.669	141.465	157.42	164.228	149.202	145.965	155.34	134.408	146.442	150.727	156.533	170.049	191.538	167.614	173.877	187.528	179.528	179.815	173.771	184.246	211.283	203.483	193.757	165.518	181.529	164.061	165.981	166.328
Cuba	429.252	468.7	397.618	368.777	418.655	414.913	403.581	422.091	381.383	365.687	458.122	444.232	430.38	433.364	409.323	323.881	397.834	378.325	398.276	419.699	366.143	385.785	396.478	402.581	348.517	399.923	382.138	369.782	385.239	454.511	448.239	438.647	484.067	479.795
Cyprus	43.4712	81.7037	72.8881	64.8832	59.7728	68.6393	69.319	64.4314	64.0724	72.134	82.7036	72.8071	82.5104	88.4507	85.4303	90.4301	92.0081	89.5972	97.7286	82.1005	83.8797	84.7372	70.1202	65.1299	66.7467	69.0243	75.577	79.4081	84.622	84.9021	76.0163	92.521	90.0461	91.2702
CSSR/Czech Republic (1990/1991)	1223.84	647.364	625.068	577.698	547.902	567.042	599.888	595.58	599.381	561.77	582.03	530.929	597.502	625.207	601.482	579.89	570.901	593.921	635.634	603.646	598.661	608.194	572.582	564.061	575.755	607.977	616.167	588.72	597.309	597.899	516.96	551.456	609.399	605.575
Germany	9014.27	11132.6	11305.8	10110.5	10178.2	10163.2	9545.25	8836.72	9122.73	9077.36	8926.05	8983.23	9273.81	9899.86	9411.6	8383.2	8571.66	8167.03	7671.57	7098.01	6901.44	6754.54	6630.2	6600.06	6549.89	6104.27	6399.61	6355.97	6619.16	6632.17	5594.55	5460.58	5373.2	5373.11
Djibouti	13.0954	13.2359	15.0301	14.3962	13.4297	20.0825	20.831	20.6173	20.8323	19.2944	20.5812	20.6376	20.3616	21.0684	21.9508	19.9758	24.0532	24.6936	26.0154	25.2144	22.5583	44.2013	101.868	104.59	110.306	73.0184	56.0385	42.554	37.3666	35.439	39.9121	39.2311	45.0903	45.8381
DR Yemen (Aden)	15.4807	0	0	0	0	0	0	0	0	0	0	0	0	0	0	0	0	0	0	0	0	0	0	0	0	0	0	0	0	0	0	0	0	0
Denmark	995.244	1207.77	1392.25	1407.42	1562.61	1128.12	1043.71	838.127	735.23	678.045	722.493	673.002	653.96	792.406	656.701	698.623	688.166	690.162	702.6	708.23	678.422	685.149	703.101	751.707	734.562	740.026	856.735	808.815	803.599	754.786	517.231	467.994	560.19	562.038
Dominican Republic	238.027	268.031	270.428	277.932	270.082	280.054	282.592	260.072	302.559	255.341	257.003	252.8	279.039	240.79	241.316	267.684	252.742	306.014	337.679	337.66	336.481	343.453	338.348	328.271	309.219	315.617	328.061	332.314	362.202	379.836	444.485	447.185	418.577	422.396
Algeria	1937.18	1846.86	1796.68	1997.35	1986.88	2008.31	1835.73	1749.56	1840.8	1799.4	1663.12	1591.76	1584.87	1648.3	1887.67	1676.77	1775.29	1772.06	1983.5	1897.08	2239.62	2291.85	2412.26	2443.27	2695.22	2440.05	2572.06	2642.57	2545.14	2496.1	2392.73	2275.52	2390.43	2413.64
Ecuador	581.546	612.444	595.41	676.361	687.446	796.926	838.083	771.856	758.051	668.962	604.537	672.306	813.929	812.667	821.021	798.811	782.887	822.451	800.248	846.009	908.343	897.965	892.475	946.017	924.659	848.589	766.922	773.365	792.544	913.613	916.895	972.548	1039.08	1047.02
Egypt	1792.94	2354.35	2062.7	1955.69	1946.01	1943.34	1754.04	1821.27	2107.52	1989.21	2006.69	2112.51	1792.57	1716.78	2068.29	2049.16	2000.85	2155.86	2233.05	2525.33	2527.92	2745.21	2941.01	2793.21	2593.09	2166.22	2201.55	2073.23	2339.51	2148.71	2974.9	2769.56	2474.86	2498.53
Eritrea	0	0	0	90.2719	95.1294	97.1613	101.184	108.309	117.182	128.727	131.566	127.968	127.024	135.005	139.312	138.801	134.774	139.657	140.631	141.873	142.291	127.491	125.341	143.616	127.536	124.655	134.621	123.266	125.318	132.491	132.741	135.083	138.962	140.425
Spain	2804.54	2971.24	2988.57	2627.85	2771.6	3058.01	2981.43	3028.52	3205.22	3293.76	3312.28	3608.74	3651.86	3779.72	3892.26	4051.62	3896.82	3812.54	3547.97	3126.92	2997.81	2846.78	2625.98	2575.29	2618.19	2663.7	2473.5	2423.94	2590.42	2527.25	2469.65	2446.86	2479.33	2487.79
Estonia	0	110.044	100.517	101.534	119.925	83.1868	78.9126	73.639	84.8566	92.7066	83.2342	86.4856	112.241	133.357	149.665	152.953	158.578	161.586	130.504	123.449	97.2454	98.3829	117.264	114.448	132.25	131.917	138.379	143.284	132.91	113.398	116.659	129.172	121.834	123.506
Ethiopia/DR Ethiopia (1992/1993)	1180.03	1453.98	1500.77	1155.89	1108.92	1159.31	1249.09	1252.16	1410.97	1545.26	1473.79	1620.32	1706.41	1706.54	1610.01	1492.27	1790.68	2009.43	2261.63	2383.89	2024.65	1996.57	2073.97	2247.1	2422.21	2748.31	2847.34	3060.14	2751.76	3308.01	3182.12	3269.44	3205.58	3281.9
Finland	1359.36	1080.67	1325.42	1139.71	1094.55	881.212	747.946	753.908	768.517	794.939	832.143	803.876	885.632	994.2	1061.05	1011.93	1038.85	954.481	931.623	920.517	888.144	865.59	885.61	898.317	928.596	955.944	904.049	861.193	924.816	828.283	831.248	750.247	740.913	747.78
France	5456.71	5360.81	5581.84	5055.26	5132.8	5185.38	4970.69	4794.87	4684.22	4887.93	5690	5631	5507.12	5743.91	5918.83	6167.09	5807.08	5769.57	6002.59	5221.91	4953.57	4818.19	4918.81	5043.15	4987.94	4937.92	4876.3	5068.49	5832.29	4986.29	4332.58	4361.59	4380.1	4371.48
Gabon	230.451	273.605	286.342	271.648	268.078	349.815	386.828	329.977	436.153	369.696	318.628	383.488	402.915	441.286	396.537	364.12	308.113	260.346	286.098	308.836	287.268	279.692	298.995	309.225	343.182	352.95	330.032	297.717	277.351	299.258	306.242	282.885	324.619	323.193
United Kingdom	8495.52	7846.3	8311	7828.22	7877.72	6669.69	6145.4	6365.39	6990.59	6795.83	6083.59	5832.22	5962.3	6030.01	5907.04	5724.04	5517.87	5237.05	4941.74	4713.02	4743.19	4800.63	4836.05	4816.4	4828.62	4786.06	4520.57	4329.9	4374.46	4364.85	3889.93	3724.62	3425.04	3439.86
Georgia	0	336.572	324.033	187.371	261.582	272.054	404.22	367.865	312.059	349.972	308.82	166.733	165.937	172.761	168.981	185.552	198.105	222.275	214.156	169.611	175.132	177.655	192.997	163.261	171.05	151.905	148.591	138.824	128.101	131.759	141.719	128.888	152.044	153.317
Ghana	240.207	290.572	302.679	319.752	313.042	310.534	314.886	350.774	377.117	382.199	440.96	404.662	396.861	430.446	408.165	474.941	625.589	594.804	621.156	535.431	579.634	714.77	728.126	729.133	649.582	722.64	742.564	806.432	859.528	942.42	1008.26	1195.48	1381.94	1419.19
Guinea	134.84	169.436	177.271	189.43	200.459	214.488	226.45	232.066	238.797	247.738	251.699	244.399	259.02	265.64	275.392	278.82	288.112	318.589	309.102	341.435	389.861	410.286	445.472	482.657	490.515	527.771	519.694	538.284	589.464	630.243	637.843	598.566	733.488	752.163
Gambia	22.9095	27.4754	24.5843	21.7114	26.6331	33.2768	35.7492	31.8946	29.452	30.6432	31.0463	25.2921	24.3459	31.2713	27.9442	28.742	30.3548	30.3583	33.3268	41.3415	42.0336	34.9541	37.1814	39.3505	41.698	43.5918	40.5641	41.5799	39.0038	42.5267	45.0109	46.7464	47.9281	48.772
Equatorial Guinea	4.70402	5.1076	4.60297	4.5238	27.4583	113.259	114.013	100.78	131.161	118.206	97.4986	110.702	135.923	190.149	148.584	170.819	177.538	143.641	131.463	183.281	192.938	193.721	239.211	213.041	205.519	203.045	179.385	168.659	184.96	138.822	172.839	112.568	172.311	172.159
Greece	785.17	1117.18	1236.11	1030.82	944.237	1001.31	999.525	948.618	1035.26	1121.92	1222.37	1120.89	1105.86	1047.42	1158.25	1176.26	1218.19	1360.53	1424.01	1242.9	1052.22	1098.56	965.307	821.431	931.148	813.607	849.755	802.675	840.414	782.437	732.792	742.306	847.498	842.615
Guatemala	207.118	226.071	247.347	251.704	251.445	257.174	249.972	281.267	275.548	275.596	286.497	295.301	311.676	303.069	312.459	318.19	337.705	341.978	352.611	347.078	362.029	365.921	359.554	310.962	320.445	348.446	368.863	380.931	418.303	404.22	419.641	544.838	527.19	534.317
Honduras	122.261	124.567	125.271	121.206	131.736	116.189	121.494	124.473	127.182	139.513	201.392	193.347	220.761	223.365	230.259	205.92	206.348	229.566	236.679	229.64	240.837	219.846	215.085	224.045	221.291	243.102	258.205	255.31	275.461	223.379	241.634	268.406	292.904	295.923
Hong Kong	3459.15	4046.71	3835.95	3863.29	3629.17	3510.79	3529.49	3406.27	3937.15	3442.63	3754.38	3776.67	3009.07	2625.29	2581.43	2312.3	2596.01	2453.37	2413.77	2484.9	1813.64	1996.13	2255.28	2359.03	2145.44	2324.15	2189.43	2229.28	2513.12	3649.74	2811.76	1915.58	2113.68	2134.31
Croatia	0	197.338	148.727	153.27	150.418	230.04	235.394	228.586	211.792	230.066	209.42	199.149	223.807	243.106	260.281	279.06	286.526	291.759	284.158	243.607	237.298	218.09	211.538	199.844	203.134	203.202	198.595	197.467	198.493	182.796	212.737	195.677	208.873	210.048
Haiti	132.853	155.93	171.613	168.711	171.04	199.45	199.105	213.116	220.96	227.648	245.967	249.559	254.526	258.549	269.148	266.058	283.398	274.898	280.818	286.859	302.138	299.254	313.033	297.683	320.924	316.973	325.957	333.33	339.088	324.749	309.583	298.6	361.121	365.017
Hungary	428.291	428.678	410.539	456.223	404.005	400.722	393.896	409.255	422.892	470.581	463.482	479.326	507.524	532.903	541.484	572.704	570.906	568.405	554.19	442.075	442.568	437.705	411.031	425.973	437.089	415.699	411.852	434.62	460.646	528.046	474.041	472.732	517.45	521.235
Indonesia	5830.28	6258.03	6527.73	6579.67	6616.91	7267.11	7691.38	7511.59	6168.09	6593.96	6549.91	6625.51	6972.99	7068.72	7237.8	7267.26	7494.82	7500.73	8210.9	8595.11	8811.35	9012.94	9332.76	9243.38	9397.61	9495.61	9549.09	9671.08	9744.15	9511.1	9708.16	9816.8	10093.8	10205.2
India	17958.2	15544	21173.8	22457.7	22653	21134.7	21687.9	22323.1	22759.2	23695.7	23507.2	24171	23341.5	23467.6	23590.7	23857.4	24704.4	25612.7	25909.2	26626.7	26706.5	27371.7	27460.1	24605.2	25312.2	27403.1	27849.9	27788.8	27647.9	28510.3	30601.6	31843.8	28539.3	28912.6
Ireland	532.074	533.045	568.959	535.928	545.531	424.61	431.514	452.481	462.009	586.481	734.267	657.391	641.053	696.162	741.109	703.437	649.183	661.206	597.422	480.788	505.942	492.242	433.738	408.139	409.089	409.621	521.758	486.498	448.545	1074.78	691.837	502.468	614.807	620.337
Iran	2861.64	3679.4	3554.52	3387.12	3036.51	2908.31	3234.81	3441.1	3502.15	3127.04	3316.58	2956.6	2747.7	3280.49	3431.2	3482.52	3701.55	3510.6	3689.64	4147.75	4122.77	4604.82	5044.29	4836.14	4596.81	4700.1	4922.38	4973.34	5148.71	4881.01	5544.91	5688.23	7504.8	7607.65
Iraq	349.758	404.416	742.413	878.249	888.673	923.043	757.586	505.735	455.744	533.087	449.491	688.537	687.398	809.768	1168.29	1479.42	1119.76	1107.75	1165.29	1535.15	1479.76	1572.41	1649.62	1658.05	1771.19	2088.53	2255.77	2143.2	2444.06	2426.42	3307.5	3258.7	2635.65	2674.44
Iceland	32.517	34.7548	36.4693	33.2504	31.7181	36.293	37.3311	37.7257	47.5048	45.6677	53.5703	45.8877	47.6227	47.9485	56.4518	81.4445	73.0758	74.2551	63.4991	40.0658	38.0371	37.8504	45.011	47.7277	41.1007	44.7051	48.2739	54.8877	52.9546	43.0958	41.4342	43.0508	33.391	33.4907
Israel	282.905	331.142	327.465	349.334	386.495	495.25	514.614	533.072	510.325	573.412	639.319	637.185	624.536	611.853	618.247	602.331	614.873	618.605	633.757	613.327	646.9	683.315	629.327	653.724	661.694	645.319	706.606	717.842	760.03	652.909	592.447	667.672	706.926	716.438
Italy	8686.85	8367.74	8200.88	6609.03	6941.34	6057.22	6074.94	6013.94	6233.1	6590.9	6835.97	6248.73	6182.21	6270.83	6100.47	5931.79	5945.52	5577.88	5346.79	4784.65	4654.86	4531.55	4171.61	3966.32	3930.04	3776.66	3876.5	3764.21	3950.31	4069.81	3187.78	3181.79	3103.12	3089.61
Jamaica	46.7712	57.8078	60.6872	68.3409	72.552	86.8763	85.0998	93.4328	84.7532	83.6696	77.4107	77.1719	85.6974	82.2192	74.4638	72.4357	70.1318	70.9237	76.9495	73.165	70.702	71.5751	68.7429	66.9011	68.9717	63.1007	64.1875	65.0664	72.7848	68.7892	74.4749	90.3206	65.5756	64.8654
Jordan	223.638	151.825	172.391	177.766	183.71	213.807	233.273	229.989	276.68	293.585	320.161	289.021	270.565	298.909	298.505	379.068	289.387	321.511	342.858	384.909	396.956	370.625	443.615	379.812	351.248	420.674	434.897	497.617	474.549	375.322	340.337	403.055	474.13	483.136
Japan	10162	10912.7	10170.7	10318.2	10386.9	12568.4	12339.5	11553.2	10124.5	10221.4	10909.2	9943.14	9115.97	9373.01	9655.34	9212.04	8865.56	8283.71	8260.99	7796.72	8116.31	8262.55	9001.52	8521.27	8760	7982.12	8275.92	8137.31	8684.7	8323.61	7457.5	7056.85	8747.13	8790.03
Kazakhstan	0	2287.93	1289.16	1459.85	1359.22	1294.36	1168.63	1035.38	1021.03	878.912	870.122	958.623	933.461	1026.41	1147.1	1254.44	1317.88	1310.15	1348.97	1593.64	1615.08	1571.56	1580.88	1699.26	1669.89	1693.38	1626.26	1827.01	1737.9	1584.11	1688.14	1842.34	1993.24	2018.13
Kenya	861.83	874.244	802.993	792.04	849.324	971.153	838.308	860.338	941.64	989.452	929.501	999.553	1030.36	1108.05	1127.89	1200.78	1159.92	1684.18	1786.52	1565.85	1748.1	1742.74	1713.21	1834.49	1796.43	1824.37	1964.99	1868.95	2046.58	2339.68	2374.87	2355.47	2371.28	2422.06
Kyrgyzstan	0	199.764	230.231	203.016	182.792	122.548	154.388	122.397	162.831	150.669	133.982	127.244	123.21	133.745	135.353	153.562	169.122	187.377	221.715	207.995	230.062	256.714	268.367	288.207	283.34	253.623	241.584	268.351	291.667	305.637	292.779	279.294	257.307	259.73
Cambodia	621.749	590.734	595.653	631.591	560.776	669.677	672.616	686.877	680.308	706.865	672.331	675.797	690.293	740.588	720.181	798.394	830.626	844.229	844.978	870.565	890.269	920.335	902.638	898.458	880.393	882.979	918.507	938.961	959.706	962.697	949.458	994.508	762.982	772.892
South Korea	3200.78	3973.36	3692.57	3752.69	4225.72	3852.52	4138.45	3954.77	2657.3	3173.75	3534.1	3523.23	3771.27	3610.97	3835.17	4022.39	4229.06	4309.68	3912.72	3623.32	3750.83	3894.58	4096.18	4189.09	4107.32	4059.32	4178.3	4383.33	4499.48	4760.95	4101.68	3975.9	4617.37	4666.3
Kuwait	575.509	1048.3	553.811	782.928	784.393	724.072	784.047	800.307	748.997	717.499	857.352	847.761	995.737	1045.05	997.1	1106.49	1002.65	958.317	951.573	776.236	729.497	661.505	661.377	831.673	1058.69	1098.38	1284.25	1230.35	1220.79	1270.15	907.488	922.218	931.54	929.85
Laos	215.829	195.376	192.569	189.107	205.34	212.386	216.716	225.191	211.177	218.781	236.176	241.144	236.325	250.047	259.125	247.932	257.079	265.694	281.746	283.792	310.312	291.825	336.284	340.084	347.862	359.147	352.302	362.697	385.015	349.536	343.112	298.91	345.814	347.69
Lebanon	115.393	167.771	134.292	158.421	166.872	202.61	214.491	247.373	230.023	238.554	237.116	234.732	232.912	230.507	221.875	222.133	247.122	239.318	229.527	268.011	243.717	234.218	286.609	280.07	304.351	299.207	305.728	303.619	321.748	220.844	300.414	300.421	363.497	361.491
Liberia	15.4145	20.3837	18.3337	16.4402	15.733	12.7854	13.102	16.0681	16.6906	17.9867	24.324	17.7535	14.3589	19.2088	36.5022	38.0879	39.8135	34.6639	36.8558	41.2226	42.0547	42.301	40.7595	34.6411	41.1026	40.4907	40.3597	40.9792	34.8584	48.7225	45.6014	47.9595	45.1614	46.1266
Libya	818.047	974.523	856.047	831.466	964.656	1047.01	1105.96	975.488	925.917	834.785	759.294	740.346	748.581	820.497	777.426	766.058	703.54	677.643	721.351	872.434	861.91	462.701	699.929	681.766	625.608	604.531	614.532	731.751	891.814	614.18	289.354	855.462	950.391	918.83
Sri Lanka	509.128	498.084	488.476	515.043	539.152	534.761	462.963	468.722	467.175	484.451	486.662	450.704	476.851	507.44	468.963	540.636	545.895	527.006	607.597	563.3	615.84	649.879	647.886	692.02	623.857	739.691	728.069	626.065	707.198	663.129	669.627	659.84	740.223	746.084
Lithuania	0	213.854	211.105	255.755	185.736	185.492	188.964	201.911	208.823	211.112	202.975	204.256	236.13	235.604	229.16	230.774	237.155	229.759	249.82	200.153	176.344	170.988	166.245	176.491	176.816	182.095	189.005	187.056	192.908	194.12	180.581	193.059	195.082	196.048
Luxembourg	98.0871	94.6752	73.4261	83.2382	71.1322	73.3252	79.2161	78.6314	87.2978	98.4803	92.5771	80.851	82.1038	91.9099	95.133	97.1374	97.8576	88.4723	97.7819	87.8737	83.1617	86.7914	82.9558	84.5748	92.0201	94.7075	96.4939	93.0957	102.383	100.343	76.9739	83.8098	76.2747	76.016
Latvia	0	148.493	115.469	151.126	90.1467	118.182	125.03	123.427	134.948	130.462	130.806	135.244	130.084	138.57	158.571	146.514	162.354	163.746	146.207	119.05	117.004	115.609	114.824	116.385	115.917	116.163	115.762	115.634	115.998	130.444	120.775	148.155	142.542	141.66
Morocco	343.927	420.284	406.365	388.622	409.065	556.317	566.408	599.904	551.385	575.516	573.777	559.635	549.133	566.82	565.11	569.428	560.465	590.716	651.182	667.856	673.737	679.011	701.202	726.647	716.957	698.221	721.843	713.92	742.36	753.799	703.133	733.802	740.435	747.347
Moldova	0	146.078	94.9977	88.3593	107.154	107.12	112.507	111.688	93.3908	72.819	75.2436	76.6304	77.0061	96.9111	95.2624	84.3309	96.5583	102.473	107.096	98.2105	95.8357	95.6797	90.968	84.1765	81.512	88.8462	93.0695	85.2736	88.5749	95.8864	96.9891	91.3877	97.3689	95.6597
Madagascar	608.237	602.045	619.568	638.29	596.403	619.853	624.92	630.767	640.852	627.767	624.311	596.914	602.192	612.765	580.669	643.868	669.267	691.542	706.213	734.578	735.979	717.094	726.77	712.317	685.716	694.206	699.223	702.935	824.787	839.14	844.406	835.048	862.485	867.416
Mexico	3900.8	4040.98	4153.76	4259.95	4261.61	4041.92	4418.5	5049.43	5484.52	5616.94	5751.71	6061.65	6319.01	6452.08	6389.94	6795.5	7233.01	7128.58	6949.2	6124.31	6164.41	6292.03	6154.05	6320.61	6171.91	5980.25	5764.38	5843.11	6060.49	6233.41	6064.29	7155.97	7113.21	7156.98
Macedonia	0	60.3529	44.6617	46.8419	77.7814	78.9461	80.3952	76.3176	69.3287	68.4689	68.296	66.5946	77.5998	78.333	81.9745	82.7602	79.7538	77.5767	81.4446	85.4726	75.5001	76.5235	84.383	72.8147	81.5646	81.7853	87.027	83.3839	85.4139	81.3203	73.8846	71.877	74.7128	74.4123
Mali	260.548	270.508	262.209	291.155	284.572	297.658	290.595	269.599	283.484	305.583	317.791	304.241	310.938	329.704	297.711	351.646	316.39	342.545	378.512	360.229	392.224	427.21	392.088	454.524	531.204	578.855	644.975	537.452	575.933	592.461	639.158	642.163	666.154	682.107
Malta	31.4206	39.0391	34.427	32.4024	33.702	42.8338	46.5551	41.9016	43.6838	43.7619	45.9642	41.3212	41.385	46.3569	44.1827	45.2319	43.7383	43.6269	44.7662	46.5948	45.6836	41.8253	39.7669	39.1419	37.917	39.4669	42.1478	41.818	44.7254	53.1194	41.7832	48.6537	47.1107	47.9238
Myanmar	1980	1904.6	1754.59	1831.09	1940.76	2369.72	2297.69	2264.78	2216.17	2335.96	2342.43	2345.28	2403.26	2466.31	2456.86	2547.93	2665.49	2838.21	2914.34	3003.67	3045.58	3127.21	2975.49	2985.64	3011.17	2873.61	3110.34	3124.18	3099.13	2629.83	3497.38	3356.72	3130.05	3174.32
Mongolia	174.028	260.294	260.619	224.362	237.032	243.068	257.962	237.67	235.449	239.551	230.21	247.088	166.542	134.056	127.428	211.96	161.487	276.26	306.148	281.467	269.624	288.895	343.847	375.218	399.741	439.508	472.082	486.574	462.522	661.766	576.909	600.306	606.791	619.908
Mozambique	177.647	178.844	175.721	180.055	186.139	196.499	197.936	201.717	204.528	211.962	213.614	178.927	243.112	222.894	211.93	246.504	243.208	248.323	258.306	249.926	270.55	273.903	328.837	432.89	439.701	387.365	396.536	407.836	444.475	505.965	434.372	441.94	522.78	534.63
Mauritania	116.322	172.485	168.385	167.812	166.259	166.673	171.07	184.982	190.285	212.669	217.909	223.69	228.224	236.71	236.334	246.439	252.345	246.144	240.74	241.173	231.753	235.002	249.806	257.937	252.364	256.663	266.872	267.581	270.285	239.19	281.694	292.704	212.464	215.359
Malawi	95.568	107.574	111.704	113.64	93.1021	113.93	120.097	119.126	123.062	125.296	128.03	127.475	137.784	139.39	148.004	151.864	152.727	167.31	188.427	196.638	197.773	187.308	186.62	207.671	201.317	226.258	244.091	246.28	282.484	293.717	329.672	338.864	348.418	353.958
Malaysia	961.709	1065.52	1144.36	1206.34	1257.34	1217.67	1316.76	1370.75	982.23	957.95	1176.71	1215.28	1284.57	1263.93	1260.12	1245.6	1270.35	1382.58	1329.11	1321.75	1433.18	1463.06	1627.44	1740.3	1830.48	1872.34	1878.57	1984.44	2074.66	2050.49	1942.24	1885.97	2134.36	2176.93
Namibia	120.582	156.819	145.745	160.423	161.129	123.492	134.802	130.025	145.999	143.642	147.291	148.301	113.996	162.765	159.713	207.963	113.673	131.36	141.657	184.361	132.576	122.874	170.152	210.493	162.712	165.805	215.863	192.836	200.52	189.309	168.84	181.088	151.923	154.449
Niger	295.974	307.538	317.228	336.935	350.884	296.446	281.989	307.979	305.801	319.461	258.487	204.509	245.176	268.11	328.925	353.402	327.687	340.32	426.378	420.425	420.968	434.958	465.793	665.586	596.139	620.421	747.429	693.823	813.823	771.793	956.838	903.024	940.018	960.393
Nigeria	3080.51	3103.22	3293.06	3317.37	3824.56	4240.53	5591.08	4671.75	4707.93	4547.66	4277.67	4947.44	4277.6	4591.96	5239.93	5147.12	4662.46	4767.35	4306.15	4689.01	5769.05	6310.24	6272	6552.42	6610.81	6939.98	6660.74	6960.81	7160.51	7717.17	7289.74	7107.04	7613.89	7702.26
Nicaragua	117.574	141.336	163.361	174.03	151.479	133.054	141.908	148.009	145.944	178.608	159.182	166.24	178.39	168.963	160.489	197.258	219.587	216.438	214.747	223.856	231.556	259.953	265.681	262.83	272.716	275.828	294.804	289.35	304.097	310.959	307.455	317.017	227.313	230.775
Netherlands	2736.08	2725.31	3015.47	2856.32	2931.17	2077.21	2033.81	2015.51	1913.13	1984.75	1785.66	1758.26	1891.27	1960.57	1980.77	1890.84	1940.38	2026.02	1867.7	1932.58	1854.14	1789.8	1674.06	1682.67	1573.93	1598.22	1563.43	1497.88	1647.63	1717.9	1427.98	1492.51	1514.49	1510.96
Norway	552.348	525.61	555.772	538.843	563.898	512.085	540.73	583.182	594.124	569.971	577.496	564.684	633.371	656.414	648.943	602.187	637.849	663.173	653.165	628.608	632.878	626.835	624.104	631.469	608.316	573.392	591.309	561.042	556.181	524.006	510.523	511.279	726.963	725.996
Nepal	1155.45	1224.66	881.9	818.746	792.922	813.18	824.921	815.517	828.482	839.803	861.501	838.733	895.319	884.542	891.533	905.154	941.392	947.317	993.705	1020.22	1064.89	1084.52	1087.19	1073.69	1111.84	1108.57	1159.51	1232.1	1275.58	1237.25	1199.95	1239.33	1227.41	1236.35
New Zealand	777.749	789.344	745.342	763.121	800.459	508.595	547.808	561.036	531.195	485.171	405.698	397.103	447.582	531.852	487.891	550.181	548.181	571.533	499.541	551.55	541.516	592.823	534.998	500.38	549.039	536.265	624.826	607.58	575.056	599.15	686.036	753.669	735.259	747.039
Oman	365.802	496.255	454.328	437.742	445.86	506.531	516.108	577.514	552.345	532.372	502.754	614.792	612.071	709.389	691.88	594.53	635.217	601.455	646.215	651.515	594.824	581.652	657.971	844.053	923.196	1021.11	1074.81	1131.77	1090.07	846.419	911.21	979.461	1131.54	1148.25
Pakistan	3466.07	3381.47	3442.54	3592.95	3606.96	3717.29	3806.79	3908.82	3999.85	4051.71	4066.66	4037.43	4069.83	4273.22	4472.06	4658.94	4970.19	5122.01	5435.06	5521.49	5384.71	5644.38	5796.04	6043.24	6182.87	6490.19	6722.9	7054.18	7273.32	7278.28	8582.07	8532.81	7768.94	7904.56
Palestine	30.7269	35.2102	37.487	37.6289	40.6318	43.2766	56.7257	50.4745	61.9034	55.3075	47.8718	53.8082	40.8759	43.75	50.4936	60.1193	61.1818	73.8732	58.4641	51.4429	56.6748	51.969	52.99	58.0789	60.4971	69.7825	74.882	76.5982	79.7483	88.8198	74.0813	73.1543	88.0028	89.4603
Panama	141.695	141.901	149.567	150.001	141.844	112.512	99.3804	93.5275	107.671	108.455	100.438	101.861	110.837	108.892	104.104	97.4425	84.8736	105.06	108.371	103.743	101.659	113.411	125.408	158.968	163.134	157.64	173.082	166.105	157.42	172.758	159.63	146.95	168.286	170.569
Peru	544.792	630.069	607.474	638.53	661.933	731.826	793.911	811.219	825.5	814.443	785.494	817.925	775.228	796.065	762.233	754.837	686.416	753.518	784.676	845.098	880.186	924.898	988.153	1015.83	993.97	954.15	975.23	973.635	974.227	1020.18	1193.81	1139.31	1114.7	1130.03
Philippines	2053.94	2069.61	1991.85	2034.58	2124.57	2254.33	2306.32	2371.42	2126.2	2361.98	2352.15	2372.84	2470.5	2424.01	2554.41	2559.74	2619.21	2672.1	2744.35	2807.31	2728.05	2830.75	2942.31	2988.89	3031.72	3133.36	3226.85	3295.07	3419.7	3632.68	3977.53	3801.26	3355.64	3394.99
Papua New Guinea	41.1828	65.669	69.1936	48.408	42.0181	47.0764	70.2593	60.1955	104.74	58.8771	70.6853	62.1132	71.4555	62.6747	70.8729	83.6341	82.1	79.9072	83.7393	85.9232	79.9953	86.0776	95.2017	87.7867	91.9972	94.466	110.404	101.895	105.756	98.6859	150.939	149.519	293.072	296.538
Poland	3513.75	3443.02	3260.33	3141.39	3078.88	2692.76	2728.21	2787.29	2492.91	2475.59	2409.51	2351.44	2339.5	2226.6	2103.62	2094.48	2095.67	2077.55	2236.24	1990.45	2088.64	2093.29	2133.64	2089.62	2123.11	2059.07	1994.12	1953.13	1951.99	2100.7	2134.93	2087.84	1799.84	1841.97
North Korea	1078.77	1083.35	983.098	924.693	883.741	847.175	858.323	841.36	802.942	871.397	894.489	916.119	885.323	871.788	829.533	851.153	886.533	853.639	857.484	759.451	756.852	771.425	779.783	771.31	755.791	725.967	790.456	703.152	655.283	691.596	680.135	0	620.98	615.847
Portugal	982.427	1083.09	1057.24	990.991	970.034	1047.36	1029.64	1074.46	1038.17	1011.69	979.165	894.267	951.092	987.109	961.751	916.516	869.85	874.603	867.685	854.562	761.543	669.751	618.182	604.691	604.432	601.55	617.836	595.457	620.583	620.354	604.578	612.133	620.051	621.398
Paraguay	394.025	389.755	410.266	427.145	453.566	417.251	429.92	430.165	414.507	446.486	419.002	457.206	295.563	309.62	374.814	391.771	435.687	466.072	501.638	474.026	669.213	314.748	307.607	344.184	374.18	394.741	327.108	347.607	407.835	459.102	449.348	420.2	522.574	529.584
Qatar	240.985	271.661	278.623	297.052	309.508	280.367	363.882	600.33	520.554	536.106	675.988	677.754	774.056	847.136	860.72	907.919	927.749	1138.22	1293.79	1315.15	1439.44	1676.47	1028.29	1181.27	1440.68	1203.49	1413.79	1681.81	1712.76	1800.62	1149.62	1058.08	1468.15	1484.03
Romania	1517.85	1276.64	1106.06	1064.15	1037.78	1039.83	1028.19	979.751	978.799	907.366	917.395	938.517	963.023	969.945	1015.46	1105.61	1138.43	1262.02	1232.21	1144.26	994.989	1008.85	957.02	915.037	976.518	992.633	986.733	1005	1018.94	1104.43	1099.01	1211.15	1324.09	1317.94
USSR/Russian Federation (1990/1991)	19843.9	14216.8	10077.3	10260	10095.1	11237.7	11225.1	10821.9	9490.85	6908.7	6968.45	7830.13	7793.99	7548.71	7933.77	8222.24	9008.97	9807.5	10476.2	9958.83	11335.9	11038.2	11493.3	11969.5	10777	10214.8	10476.4	10942.1	10071.6	11374.1	12640.4	12640.4	13916.3	13728.8
Rwanda	69.8537	74.192	77.6327	78.0903	86.3727	65.7705	68.2293	74.6077	73.7486	83.574	85.9241	88.7923	93.6449	98.4768	100.716	105.215	112.714	114.55	131.851	141.357	142.974	140.794	143.665	151.155	139.545	159.442	159.738	165.299	168.792	202.53	160.245	178.934	373.881	384.684
Saudi Arabia	1710.22	2254.9	2299.29	2269.56	2116.27	2391.32	2469.65	2633.25	2496.29	2388.37	2684.38	2665.41	2662.47	2970.46	2813.16	3295.3	3745.4	3733.8	3920.14	4033.47	4030.83	4113.37	4456.8	4688.17	5066.55	5259.83	4877	4807.61	4835.38	4751.37	4643.24	4742.13	5272.69	5325.95
South Sudan	0	0	0	0	0	0	0	0	0	0	0	0	0	0	0	0	0	0	0	0	0	6.23257	20.2509	16.6336	20.4806	56.2544	20.542	18.4361	15.8625	13.5257	44.7735	5.16376	47.9982	56.9837
Senegal	148.53	151.019	210.161	201.925	195.15	220.299	226.839	231.017	253.34	261.818	254.036	283.806	280.985	274.298	280.503	317.426	332.187	376.973	379.545	371.501	355.947	380.123	366.918	380.771	370.475	389.868	401.442	446.45	471.51	495.046	549.009	535.552	531.404	542.169
Singapore	445.349	483.338	527.961	539.941	647.658	669.049	728.859	740.282	693.596	691.826	766.686	783.524	736.293	651.06	663.919	681.166	692.825	723.151	759.024	722.447	821.814	851.448	854.726	896.578	897.493	875.15	863.181	801.081	865.875	1007.92	794.352	842.98	725.78	732.816
Sierra Leone	57.7665	72.8667	70.6108	72.6072	68.2857	69.4679	73.6581	69.1175	65.0743	66.0821	63.9818	70.9726	85.835	89.5824	95.8174	107.861	120.04	95.7376	102.853	117.245	114.457	131.64	134.369	148.56	151.373	154.213	167.243	161.109	195.593	156.572	158.186	157.744	181.214	183.654
El Salvador	115.588	127.245	126.234	129.848	138.024	147.294	150.885	147.287	141.055	143.484	147.437	162.335	159.752	165.655	161.562	165.79	166.477	196.901	187.361	175.432	160.484	157.949	155.409	166.811	159.995	173.469	176.064	180.765	202.154	207.075	197.134	187.151	234.342	235.398
Somalia	628.921	606.43	529.864	581.39	615.74	626.146	631.894	631.409	636.785	644.025	652.536	663.455	674.802	711.978	700.959	682.444	652.111	609.279	653.454	646.593	677.187	686.723	695.64	694.278	710.182	725.724	709.653	702.667	728.227	718.717	752.248	491.165	736.507	743.643
Yugoslavia/Serbia (1991/1992)	216.55	227.288	200.706	86.6052	111.076	291.671	237.36	210.661	171.715	121.709	221.721	220.26	229.805	237.928	165.79	299.455	379.83	456.485	430.06	329.208	402.67	131.009	125.979	126.254	138.919	140.238	148.539	165.139	193.22	140.168	141.03	164.493	148.411	153.495
Sudan/North Sudan (2010/2011)	1410.83	1163.43	1326.4	1425.08	1513.44	1421.2	1718.94	1719.15	1710.27	1938.02	1805.38	1996.8	2115.7	2024.47	2029.93	2135.09	2228.09	2114.12	2194.89	2321.31	2489.04	2819.41	2853.52	2868.35	2842.6	2844.62	2906.32	2964.15	2916.58	2891.55	2923.25	2944.28	3021.82	3064.83
Slovakia	0	305.556	327.655	321.808	314.696	307.203	367.365	339.582	336.82	345.945	344.516	304.392	304.801	315.349	330.028	332.351	332.353	355.165	370.443	350.384	350.535	321.06	347.073	430.376	348.03	328.514	334.343	326.998	315.052	298.73	290.269	309.74	346.299	347.331
Slovenia	0	203.014	171.403	173.073	169.086	198.643	190.882	196.936	201.339	202.236	210.71	195.755	203.052	199.043	196.442	208.254	217.977	198.307	213.779	207.984	185.933	169.052	165.597	165.645	160.003	166.445	170.264	166.31	162.751	177.29	166.105	184.484	195.187	196.554
Sweden	1137.69	1183.17	1143.39	949.624	947.031	955.809	955.391	956.962	948.531	981.56	1036.96	972.417	981.412	1059.38	983.621	977.649	1012.76	989.827	1098.5	825.469	907.164	928.615	930.232	934.079	911.602	968.34	1022.2	942.856	958.454	937.43	799.676	816.543	899.801	902.584
Syria	703.066	1081.5	716.918	927.051	852.241	544.869	633.736	720.124	658.744	767.745	790.624	624.806	493.695	517.983	480.915	542.58	572.376	581.293	537.789	616.381	660.394	698.722	615.418	450.756	354.319	368.381	326.512	326.982	264.416	300.215	336.917	297.633	275.854	273.645
Chad	275.23	472.564	486.134	503.119	515.891	553.171	577.816	610.552	516.068	663.383	688.796	724.402	808.636	843.459	840.943	933.032	1001.86	1052.77	1127.56	1176.6	1217	1310.29	1370.61	1419.85	1534.84	1641.83	1713.22	1812.11	1901.59	2010.43	2119.85	2235.08	2323.1	2387.83
Togo	64.2454	75.481	65.4534	65.1883	67.4519	81.8254	86.9998	91.4812	82.9326	86.6575	85.2672	81.603	82.4489	85.4872	83.5122	77.9793	89.3902	92.1184	93.7153	97.0946	93.9679	91.3608	102.682	103.088	105.951	113.919	141.099	142.553	148.889	135.521	136.955	139.087	175.668	179.606
Thailand	4564.38	4737.22	4761.18	4655.73	4745.2	4780.11	4864.29	4468.93	3958.78	4051.2	3901.93	4125.38	4082.18	4265.05	4272.82	4403.88	4500.22	4506.74	4696.27	4700.86	5014.26	5018.88	5197.05	5182.35	4876.12	4583.84	4771.21	4779.9	4771.76	4894.61	4779.79	4827.91	4383.45	4417.17
Tajikistan	0	176.605	141.608	158.737	122.122	133.403	111.2	118.63	125.061	123.273	113.192	123.2	128.679	136.261	148.029	153.23	186.235	192.11	238.941	248.753	261.653	287.827	297.838	313.314	328.3	318.824	334.728	342.44	353.305	369.889	371.67	392.579	394.021	401.248
Turkmenistan	0	477.32	504.437	517.063	433.092	334.151	338.286	325.847	427.033	496.23	417.232	511.253	554.637	682.47	607.535	494.522	373.857	370.543	501.741	322.865	261.462	360.578	437.578	371.017	438.834	470.945	459.191	608.45	588.339	545.581	371.563	397.346	374.62	384.173
Tunisia	260.365	318.718	264.341	257.797	231.32	293.038	300.262	294.649	300.289	333.972	314.236	329.347	334.149	382.114	333.468	337.043	287.254	293.314	324.652	294.539	310.385	290.16	297.83	296.865	271.796	315.049	313.473	303.572	299.957	277.969	289.308	271.709	296.444	297.943
Turkey	2322.6	1968.95	2226.73	2381.87	1768.75	2318.19	2392.31	2534.23	2493.7	2524.98	2839.17	2376.87	2542.16	2776.95	3165.5	3494.06	3868.81	4043.35	3991.51	3607.62	4181.05	4401.43	4399.81	4728.23	4603.19	4738.19	4925.68	5008.61	4791.86	4443.12	4594.43	4467.54	4227.57	4267.2
Tanzania	704.718	732.003	722.04	733.264	722.764	780.33	755.533	765.967	841.489	919.763	909.262	891.436	913.644	954.473	920.918	989.059	1003.02	988.251	1091.53	1147.63	1187.91	1260.26	1322.3	1404.96	1460.9	1520.23	1519.6	1537.12	1412.58	1594.81	1760.9	1690.16	1669.67	1707.5
Uganda	336.604	344.5	360.191	371.966	375.548	386.621	411.038	411.364	424.664	441.722	445.18	468.936	490.256	509.521	530.343	561.876	602.138	629.672	833.146	987.976	934.218	910.679	941.88	874.767	972.808	964.245	989.96	1018.11	1061.55	1084.06	1136.97	1200.81	1235.87	1266.28
Ukraine	0	3518.66	3286.71	3163.65	2609.19	2135.79	1367.61	1361.04	1199.08	1043.45	985.897	1600.34	1747.21	1724.31	1606.59	1704.29	1893.43	2028.27	2203.22	1759.8	1758.15	1771.5	1841.13	1870.63	1629.96	1415.61	1412.41	1675.29	1872.06	1681.33	1406.01	1463.91	1472.62	1467.7
Uruguay	282.877	382.098	357.274	333.339	439.207	368.718	345.676	347.082	378.688	352.413	378.952	366.242	315.706	285.958	260.346	286.25	378.174	337.686	430.48	417.753	436.892	476.016	408.351	439.739	405.998	409.272	287.354	370.847	312.836	410.735	421.914	489.832	408.967	417.005
United States of America	27721.9	27626.5	27541.1	28128.4	29595.8	29870.3	30598.6	30660.9	30832.5	31775.3	32927.6	32254.7	32065.5	32457.9	32514.8	32684.1	32867.6	31788.4	31180.7	30022.8	28532.1	27986.3	28022.3	27498	28569.1	29230.1	29456.7	30479.4	30740.3	30366.9	27365.8	27590.4	26079.9	26111.2
Uzbekistan	0	817.454	724.724	858.124	1144.58	729.552	1010.15	1005.46	1070.38	1050.08	1058.56	1062.62	1093.21	948.607	936.568	1030.54	1112.07	1026.26	1219.29	1223.32	1087.59	1137.05	1457.01	1508.95	1560.96	1620.67	1762.95	1619.38	1866.84	2027.15	2227.08	2240.74	2208.72	2268.13
Venezuela	1282.26	1439.78	1492.96	1510.24	1467.2	1548.38	1504.01	1658.24	1794.41	1805.09	1826.23	1963.86	1755.84	1764.21	1883.86	2017.32	2170.4	2433.83	2485.99	2787.76	2437.98	2396.86	2963.24	3280.7	3287.19	3500.44	2544.92	2561.36	1382.27	2193.3	2142.49	2560.19	2363.84	2368.87
Viet Nam	2549.24	2615.29	2747.52	2884.85	2925.99	3086.15	3163.02	3192.25	3293.55	3366.07	3353.73	3260.66	3375.06	3496.18	3655.49	3688.01	3723.49	3967.85	4027.91	4260.32	4029.27	3989.01	4031.14	4126.91	4196.11	4379.45	4399.48	4377.25	4377.87	5471.86	5132.68	5343.78	5514.11	5615.61
Yemen Arab Republic/Yemen (1990/1991)	308.891	309.356	295.833	334.624	340.356	336.18	334.992	380.825	430.917	394.224	421.743	429.88	466.997	467.759	509.418	619.617	722.094	813.337	711.526	702.908	741.135	723.661	738.861	818.879	868.906	610.851	625.273	544.533	531.51	587.332	579.174	518.526	614.862	624.015
South Africa	1713.77	1712.89	1820.99	1659.5	1715.88	2000.43	1965.33	2084.95	2051.26	1981.97	1965.05	1866.95	1902.82	2047.98	2213.68	2318.96	2547.52	2534.15	2561.95	2398.81	2685.01	2654.99	2694.21	2455.99	2389.62	2293.16	2236.58	2200.37	2271.06	2201.57	1847.62	2000.17	1975.29	1983.17
Zambia	152.055	194.613	206.473	205.869	180.618	175.5	185.698	198.136	205.384	225.247	213.376	210.394	215.765	217.644	193.795	206.686	216.341	221.024	237.656	252.246	313.717	295.736	365.685	392.936	389.121	375.104	372.145	384.809	394.104	378.774	317.991	325.406	308.167	312.397
Zimbabwe	175.881	219.603	235.146	167.291	175.168	164.734	209.421	235.96	241.214	293.066	312.212	346.356	334.552	327.76	337.122	333.778	361.347	320.538	335.833	390.39	145.033	408.349	387.159	437.203	331.436	363.538	328.074	301.7	307.672	233.414	379.364	383.342	290.38	290.266
unit: mt	1990	1991	1992	1993	1994	1995	1996	1997	1998	1999	2000	2001	2002	2003	2004	2005	2006	2007	2008	2009	2010	2011	2012	2013	2014	2015	2016	2017	2018	2019	2020	2021	2022	2023
Developed Countries	103.465	109.368	109.988	105.315	106.062	104.045	102.122	100.695	100.346	101.964	104.131	101.263	101.746	104.931	105.259	104.732	104.805	102.94	101.143	94.3971	92.8016	92.2043	92.1593	91.0254	91.6472	90.1179	90.8248	91.6287	93.6728	91.6434	82.9599	82.308	82.3733	82.5855
Eastern Europe and West-Central Asia	19.8439	20.5252	14.6354	15.3292	15.4041	15.4077	15.6758	15.0565	13.9566	11.2344	10.9971	11.9273	12.1389	12.1152	12.566	12.9764	13.8135	14.6137	15.8064	15.3703	16.6044	16.4216	17.4365	18.1221	17.2093	16.6394	16.8972	17.6149	16.8547	18.2308	19.4637	19.6136	21.0362	20.9612
Asia and developing Pacific	86.8816	86.5152	93.2428	95.1326	95.91	98.9248	102.238	101.817	99.6205	102.941	104.314	105.667	106.012	108.376	111.898	115.712	119.682	121.879	125.835	130.761	133.539	139.638	140.318	139.936	142.32	145.66	146.42	148.573	151.716	155.914	164.421	164.063	166.675	169.207
Latin America and Caribbean	26.7878	28.7416	28.4588	29.5588	30.1744	31.5521	31.7806	33.4917	33.9105	33.0707	33.7624	33.9921	33.8752	34.9599	35.6949	36.8708	37.895	38.4877	38.9671	38.3024	40.3184	40.5295	41.1255	42.1356	41.7297	41.303	40.4051	40.6405	39.8506	40.0401	42.4827	46.6475	41.4535	41.8689
Africa and Middle East	29.4476	33.7848	33.1504	33.5837	33.8759	35.2417	37.5023	37.4433	38.2247	38.1563	38.4319	39.2331	38.505	40.781	42.4724	43.9024	44.3015	45.7797	47.7575	49.6882	51.2245	53.568	55.2144	56.657	57.6642	58.4977	59.3524	59.9077	61.9778	62.4791	63.1334	63.0765	67.9772	68.9144
