# Supplementary material for: Global methane footprints growth and drivers 1990-2023
Source: Nat Commun. 2025 Sep 3;16:8184. doi: 10.1038/s41467-025-63383-5 (PMC12408836; doi:10.1038/s41467-025-63383-5)
Supplement: Supplementary file 4 — Supplementary Data 2 [file 41467_2025_63383_MOESM4_ESM.xlsx]

## Sheet: decoupling index
country	PBE1993_2003	PBE2003_2013	PBE2013_2023	CBE1993_2003	CBE2003_2013	CBE2013_2023
Rest of Americas	-0.699704	-1.90953	213.807	0.0989186	2.80501	44.1532
Rest of Europe	0.954156	0.716459	1.05345	2.28914	1.96849	3.95698
Rest of Africa	0.843478	0.808421	0.676607	0.993512	0.971814	-0.386658
Rest of Asia-Pacific	0.825554	0.761918	1.06302	0.588273	0.829082	0.823349
Afghanistan	0.321978	0.765604	1.2144	0.330018	0.868835	1.21066
Angola	-0.233161	0.949775	8.75404	0.620497	0.680926	-3.31593
Albania	1.00449	1.19284	1.4467	0.780655	1.61296	0.395404
United Arab Emirates	0.810603	0.326802	0.825943	0.585471	0.795046	1.34441
Argentina	-0.718919	1.13159	-1.38247	2.74812	0.751755	1.21401
Armenia	0.951932	0.880539	1.17217	0.769031	0.417888	1.31939
Australia	0.950842	0.957594	1.40856	0.733913	0.372179	2.62039
Austria	1.23085	1.78796	1.5234	1.39666	2.15786	1.39589
Azerbaijan	0.579848	0.681475	1.55543	0.758326	0.845679	0.288459
Burundi	0.847897	-1.015	-1.23145	1.15175	-0.888253	-2.69605
Belgium	0.984943	1.10094	1.18646	1.03908	0.731089	1.88409
Benin	0.565359	-0.166951	0.583367	0.269024	-0.149642	0.67541
Burkina Faso	0.246864	0.58706	0.487267	0.374481	0.542266	-0.31273
Bangladesh	0.871029	0.794433	0.82035	0.799694	0.865625	0.599733
Bulgaria	5.43452	1.40696	1.2013	4.95719	1.43625	0.769217
Bahrain	1.16606	0.369299	1.4563	1.16262	0.797193	-0.0787453
Bahamas	0.406424	-4.19779	0.534185	0.158783	6.11201	2.13215
Bosnia and Herzegovina	1.05341	0.349842	0.113968	1.06225	1.25142	0.254145
Belarus	1.40958	0.749385	1.2263	1.54436	0.77215	-1.75654
Belize	0.65705	-1.21456	0.412856	0.123634	1.22852	-0.901682
Bolivia	1.37612	0.260936	0.730169	0.706589	1.05425	0.00520643
Brazil	0.13019	0.701916	-1.913	0.361804	0.426526	2.29996
Brunei Darussalam	-0.287138	1.38127	-7.38609	0.13825	-1.0224	-0.367747
Bhutan	1.05274	0.882408	0.972012	0.44773	0.862394	-22.4252
Botswana	0.836043	0.685819	1.75272	1.42948	0.405551	1.00228
Central African Republic	-0.534389	7.60675	0.185734	-0.288984	6.50781	-0.58091
Canada	0.426124	1.09135	0.593504	1.12627	0.531444	1.19703
Switzerland	1.94872	1.0102	0.99438	0.482825	1.34807	1.00212
Chile	0.77923	1.00344	1.09156	0.450138	0.473651	0.549398
China	0.898247	0.769443	0.85042	0.795071	0.708682	0.630168
Cote d'Ivoire	-0.81793	0.170102	0.892419	0.0306366	0.276244	0.650366
Cameroon	0.878107	0.913158	0.872012	0.919828	0.713826	0.818401
DR Congo	1.39875	-0.00470015	0.58482	1.34452	0.407137	0.647136
Congo, Rep
Colombia	0.505644	0.837811	0.689513	0.177834	0.799187	1.21522
Costa Rica	1.3247	0.796225	0.602746	1.50863	0.383745	1.19735
Cuba	0.937346	0.941834	2.7321	0.561693	1.107	-5.54663
Cyprus	0.72327	-0.700661	0.6322	0.348958	2.91843	0.190655
CSSR/Czech Republic (1990/1991)	1.5182	1.4008	1.45353	0.721085	1.35618	0.723651
Germany	2.70108	2.67638	2.20514	1.1389	3.5102	2.30428
Djibouti
DR Yemen (Aden)
Denmark	1.09747	1.90755	1.32899	2.55982	1.58043	1.98355
Dominican Republic	0.985262	0.451827	0.733898	1.23703	0.441611	0.559007
Algeria	0.79813	0.984434	0.91309	1.41493	-0.305912	1.06038
Ecuador	0.6099	0.738496	0.324174	0.198714	0.730881	-0.284227
Egypt	0.614045	0.728741	0.880379	1.21431	-0.119777	1.18459
Eritrea	0.445631	0.376155	0.856062	0.146285	0.756282	1.03226
Spain	0.557895	1.95861	0.545246	-0.0591426	5.98224	1.14862
Estonia	1.14744	0.00156933	1.22455	0.624122	1.49315	0.727224
Ethiopia/DR Ethiopia (1992/1993)	0.288955	0.731219	0.776119	-0.0116176	0.828127	0.579037
Finland	1.0565	-0.510488	2.61474	1.2658	1.79359	2.27656
France	1.07204	1.66321	1.6481	0.467527	1.99356	2.01958
Gabon	-1.93297	2.26231	1.39084	-3.19189	1.94993	0.802168
United Kingdom	1.69608	4.59349	1.61278	1.61682	2.61798	2.39764
Georgia	0.849351	1.06863	1.31445	1.15653	1.0712	1.10329
Ghana	0.247338	0.225022	-2.8869	0.333121	0.339563	-0.935658
Guinea	-0.0772958	-1.06472	0.406994	0.115122	-0.901433	0.268225
Gambia	0.266145	-0.567237	0.592477	-0.167921	0.0734753	0.434271
Equatorial Guinea	-3.31711	1.00912	-0.830623	-0.836602	0.914361	0.328201
Greece	0.896748	0.197839	1.73382	0.962207	-0.401929	0.817232
Guatemala	0.555093	0.0815817	0.350867	0.540734	0.937577	-0.706528
Honduras	0.190448	0.495011	0.534984	-1.13969	0.99385	0.143962
Hong Kong	0.478224	0.821106	-1.29201	2.06243	1.18279	3.14212
Croatia	1.03435	0.00588914	1.55458	-0.0846297	2.97777	0.859049
Haiti	-0.466678	0.124446	70.4285	-2.75538	0.327073	135.557
Hungary	1.33432	2.55446	0.875816	0.544578	2.74963	0.467097
Indonesia	0.77307	0.42043	-0.224816	0.798939	0.586368	0.795212
India	0.908771	0.893369	0.87543	0.944385	0.947884	0.764491
Ireland	0.878759	1.4876	0.980024	0.725317	3.32895	0.655955
Iran	0.512714	0.587257	-0.348043	1.07193	-0.72784	-1.03666
Iraq	-0.664005	0.551101	-1.01429	1.13774	0.359464	-1.0898
Iceland	0.850948	1.14872	0.797673	0.157871	1.01526	1.75507
Israel	0.356843	0.137961	0.444791	-0.559585	0.868491	0.817098
Italy	1.13398	-4.09336	2.35292	1.26765	-10.0126	2.92275
Jamaica	1.07492	19.9369	2.42041	-1.18043	14.4517	1.26924
Jordan	0.48212	0.059389	-0.493033	-0.325514	0.617706	-0.159731
Japan	3.40039	0.840859	3.91266	1.80308	2.23795	0.278503
Kazakhstan	2.69966	0.443733	0.84733	2.25988	0.302426	0.387388
Kenya	0.0591699	-0.0412742	0.360275	-0.423507	-0.0630557	0.427224
Kyrgyzstan	3.01467	0.422808	0.165215	3.86457	-1.06825	1.23838
Cambodia	0.371398	0.80412	0.934446	0.38538	0.811242	1.21048
South Korea	0.990185	0.843973	0.585286	1.04477	0.669507	0.609874
Kuwait	0.53004	0.803181	1.67373	0.347766	1.38711	-0.227408
Laos	0.699309	0.750105	0.705909	0.623148	0.676064	0.963171
Lebanon	0.330705	0.370684	1.63952	0.0887007	0.690901	1.72369
Liberia	8.95102	0.441951	-1.63257	3.70245	0.148816	-1.79463
Libya	0.778908	40.8009	2.74469	1.02849	21.2544	3.46298
Sri Lanka	1.13917	0.748705	1.49806	1.02711	0.584237	-0.447565
Lithuania	1.33067	1.07222	1.4682	1.10377	1.64688	0.700419
Luxembourg	1.33121	1.05444	1.22976	0.798377	1.26733	1.37627
Latvia	1.77939	0.203095	1.45649	1.12246	1.51615	0.243383
Morocco	0.483203	0.488579	0.100809	0.14429	0.483713	0.878166
Moldova	-5.39445	1.22749	1.63501	3.58264	1.23829	0.125079
Madagascar	1.29747	0.531868	0.271764	1.16192	0.543437	0.300411
Mexico	0.369748	0.493596	0.154215	-0.78684	1.0954	0.155577
Macedonia	1.9173	1.0569	1.30411	-4.13747	1.17717	0.90693
Mali	0.342501	-0.18184	0.0998554	0.819572	0.0964525	0.0387076
Malta	0.663466	1.30011	0.777224	0.38976	1.47291	0.728777
Myanmar	0.846078	0.876101	0.274246	0.761138	0.874808	0.769149
Mongolia	1.44198	-0.206908	-0.946375	1.9264	-0.295484	-0.48699
Mozambique	0.783788	-0.55123	0.505257	0.805013	0.0825534	0.474176
Mauritania	-1.26104	0.751316	0.559557	-1.15971	0.831008	1.36996
Malawi	0.219554	0.294077	-0.565171	0.23561	0.350944	-1.04736
Malaysia	0.311936	0.799516	0.992145	0.93167	0.399781	0.538851
Namibia	0.449486	0.781779	0.0653547	0.962395	0.551195	2.31767
Niger	-0.585684	0.413499	0.413069	1.6343	-1.20329	0.454936
Nigeria	0.51922	1.15626	0.925104	0.224139	0.534685	0.210484
Nicaragua	0.595513	0.399476	0.384705	1.05975	-0.130752	1.38884
Netherlands	1.76905	2.02111	1.68934	1.89927	2.19379	1.39445
Norway	-0.331501	1.49681	0.538244	0.4077	1.21921	0.254088
Nepal	0.853731	0.792391	0.879279	0.852138	0.579547	0.737218
New Zealand	0.785127	1.04116	1.0794	1.68307	1.26173	-0.386853
Oman	-1.70752	0.960599	0.42781	-0.969092	0.668609	-0.680701
Pakistan	0.37627	0.36095	0.445978	0.56232	0.199261	0.398186
Palestine				0.561705	0.700819	-1.68924
Panama	0.725406	0.86768	1.02285	1.64718	0.602276	0.862095
Peru	0.502248	0.735391	0.680366	0.521066	0.678433	0.592084
Philippines	0.528644	0.727945	0.867176	0.588998	0.661985	0.777459
Papua New Guinea	-9.6234	1.1196	-5.16799	-8.06051	0.331616	-4.17288
Poland	1.47506	1.19633	1.30082	1.5202	1.1323	1.23541
North Korea
Portugal	0.829981	-12.8079	0.663509	1.01267	-29.6853	0.894096
Paraguay	0.173844	0.117626	0.873393	2.46416	0.798425	-1.08562
Qatar	-2.47943	0.560715	1.81603	-2.14675	0.857444	-0.201421
Romania	1.58594	1.23426	0.733292	1.36497	1.13496	0.0498557
USSR/Russian Federation (1990/1991)	3.36707	0.699086	-3.33272	4.7555	-0.174982	-2.40023
Rwanda	-0.188835	0.656634	0.710971	0.218815	0.535365	-0.746814
Saudi Arabia	-0.369968	0.383374	0.410865	-0.837472	-0.0150864	0.613497
South Sudan
Senegal	0.56465	0.115565	0.611607	0.163148	-0.0612926	0.373917
Singapore	-0.123496	0.379427	0.209833	0.697237	0.583344	1.49917
Sierra Leone	0.563485	0.437506	0.19914	-0.213466	0.425949	-1.62334
El Salvador	0.54108	1.72233	0.973807	-0.0675826	0.969247	-0.749665
Somalia
Yugoslavia/Serbia (1991/1992)				-3.03552	2.20512	0.263619
Sudan/North Sudan (2010/2011)	0.436982	0.0214547	7.65001	0.500084	-4.59009	4.70772
Slovakia	1.19309	1.21267	1.25231	1.03859	0.277867	1.72223
Slovenia	0.985582	1.56352	1.0023	0.656648	2.08228	0.444465
Sweden	0.920578	1.7499	1.29704	0.684799	1.54526	1.11991
Syria	1.53115	-1.13158	-1.37405	1.80908	0.282214	-1.61864
Chad	0.149143	0.412071	-8.10044	0.112087	0.469941	-8.39551
Togo	0.240928	-0.439315	0.564771	0.56335	0.364388	-0.227154
Thailand	0.957568	0.541298	1.50718	1.19762	0.550296	1.74634
Tajikistan	-0.0736727	0.236314	0.580501	-1.04657	-0.286795	0.714467
Turkmenistan	-8.29963	0.874142	1.04452	-9.17468	1.26382	0.937304
Tunisia	0.5638	0.694428	1.37994	0.0879197	1.52137	0.969757
Turkey	0.08435	0.295569	0.509592	0.50536	0.0852048	1.1575
Tanzania	0.316203	0.528766	0.56176	0.469028	0.456263	0.680876
Uganda	0.671176	0.210565	0.353391	0.605201	0.259824	0.219111
Ukraine	-0.438152	1.16775	0.407184	-0.970031	0.696931	0.653629
Uruguay	0.267758	0.964538	0.335719	2.51403	0.250272	1.2996
United States of America	1.21629	1.28612	1.62169	0.60778	1.78829	1.21881
Uzbekistan	-0.114334	0.761244	0.862256	0.625646	0.471282	0.314874
Venezuela
Viet Nam	0.818325	0.7232	0.926466	0.790929	0.790616	0.567897
Yemen Arab Republic/Yemen (1990/1991)	0.0709372	-0.686843	0.0966105	0.361898	-1.76547	0.3689
South Africa	0.524958	0.741195	1.95381	0.308806	0.486764	3.16153
Zambia	0.647094	0.564845	0.773189	0.822237	0.253587	1.52027
Zimbabwe	5.48058	0.426135	0.924105	17.2064	-0.251572	2.6089
	PBE1993_2003	PBE2003_2013	PBE2013_2023	CBE1993_2003	CBE2003_2013	CBE2013_2023
Developed Countries	1.30564	1.33255	1.41903	1.01219	1.72457	1.44028
Eastern Europe and West-Central Asia	2.28091	0.64903	-0.130327	3.00901	0.178845	-0.31213
Asia and developing Pacific	0.867719	0.764022	0.759261	0.85436	0.751687	0.673474
Latin America and Caribbean	0.316419	0.736923	0.277807	0.378742	0.530622	1.04659
Africa and Middle East	0.318881	0.646046	0.431841	0.49586	0.304484	0.289419
