# Supplementary material for: Global methane footprints growth and drivers 1990-2023
Source: Nat Commun. 2025 Sep 3;16:8184. doi: 10.1038/s41467-025-63383-5 (PMC12408836; doi:10.1038/s41467-025-63383-5)
Supplement: Supplementary file 5 — Supplementary Data 3 [file 41467_2025_63383_MOESM5_ESM.xlsx]

## Sheet: 1998
unit: kt		import countries
export sectors	export countries	Africa and Middle East	Asia and developing Pacific	Brazil	China	Developed Countries	Eastern Europe and West-Central Asia	India	Latin America and Caribbean	USSR/Russian Federation (1990/1991)	United States of America
agriculture & food	Africa and Middle East	1443.08	215.475	23.8269	67.296	2004.98	16.6206	42.3062	40.4306	7.70189	198.907
coal & electricity	Africa and Middle East	357.779	147.024	26.0052	50.0802	910.286	7.00226	102.496	42.8797	9.10847	255.949
construction, transport, commercial & service	Africa and Middle East	4.45572	1.95042	0.480233	1.70974	43.0762	0.112333	1.2371	0.887056	0.546017	11.3041
mineral mining	Africa and Middle East	134.542	154.574	19.8036	59.6981	537.618	5.71967	111.58	25.8574	3.67671	154.166
oil & gas	Africa and Middle East	950.675	791.151	229.095	419.758	5375.86	24.5752	333.706	357.259	42.6963	1942.59
other manufacturing	Africa and Middle East	609.416	103.798	25.7257	54.1575	541.278	12.4202	67.7977	84.6837	11.0397	188.999
waste & recovery	Africa and Middle East	165.235	115.901	9.52989	35.3955	594.412	4.44565	72.1829	14.5311	7.61182	95.4934
agriculture & food	Asia and developing Pacific	293.032	655.49	23.764	192.107	1427.27	7.56378	127.583	58.4619	13.3795	293.401
coal & electricity	Asia and developing Pacific	54.5258	215.513	8.23314	127.618	320.808	2.64501	58.9587	26.5316	3.66055	124.957
construction, transport, commercial & service	Asia and developing Pacific	1.33785	4.05061	0.175466	1.18089	23.5033	0.0544948	0.50822	0.641465	1.17783	7.24036
mineral mining	Asia and developing Pacific	22.3265	76.2613	2.96066	23.9082	184.672	1.60082	19.7656	12.0143	2.46021	43.3315
oil & gas	Asia and developing Pacific	72.3898	390.046	11.1461	111.151	1084.83	2.296	52.6266	34.9739	5.41425	248.85
other manufacturing	Asia and developing Pacific	23.3184	58.757	3.76884	22.321	96.6661	0.84581	6.09646	10.0224	1.38259	44.127
waste & recovery	Asia and developing Pacific	47.3399	143.902	6.89187	48.0609	335.1	1.90926	36.9049	25.0185	4.33723	154.038
agriculture & food	Brazil	133.168	184.958	0	53.4456	2141.22	15.9483	12.7555	182.878	16.3455	155.253
coal & electricity	Brazil	7.96306	6.34948	0	2.74051	67.6605	0.649449	1.01062	19.9998	0.692786	18.3886
construction, transport, commercial & service	Brazil	0.229828	0.160382	0	0.0665	2.50266	0.0117966	0.0775083	1.10249	0.0318956	2.72129
mineral mining	Brazil	5.2937	5.55251	0	3.49535	43.5906	0.425866	6.46078	13.6749	0.621437	20.2044
oil & gas	Brazil	3.22783	2.49145	0	0.904367	16.5152	0.154349	2.06728	13.4505	0.419356	11.3647
other manufacturing	Brazil	1.59883	1.27244	0	0.388631	9.13407	0.0715576	0.289232	16.814	0.139936	4.6013
waste & recovery	Brazil	24.0797	120.766	0	9.61318	198.486	2.12133	5.23744	46.0996	10.9122	82.1568
agriculture & food	China	60.145	2628.31	15.4663	0	566.19	19.1749	17.9441	34.7677	11.7091	282.817
coal & electricity	China	111.654	289.494	31.1961	0	773.198	14.3686	21.5045	73.6752	13.3619	375.613
construction, transport, commercial & service	China	0.780413	3.47438	0.175363	0	15.2545	0.089414	0.115799	0.557716	0.198544	11.6208
mineral mining	China	5.84056	15.8418	1.09954	0	52.4521	0.545456	1.60923	3.52249	0.839535	20.7559
oil & gas	China	10.3154	34.8091	1.95024	0	92.2526	1.14026	1.75108	6.9877	1.93684	46.7289
other manufacturing	China	4.09521	11.5073	0.874572	0	29.3487	0.459679	0.9257	2.82391	0.603759	16.945
waste & recovery	China	33.3594	96.6475	7.27957	0	244.96	4.11594	4.79074	22.6429	5.55224	141.71
agriculture & food	Developed Countries	653.573	827.738	44.2287	199.591	6301.39	297.93	38.5225	231.022	125.215	1310.22
coal & electricity	Developed Countries	119.878	124.637	32.5179	32.4171	1387.17	35.6274	54.8211	55.937	31.8957	170.982
construction, transport, commercial & service	Developed Countries	6.33893	8.86934	2.24349	2.81017	100.158	0.521742	1.39615	3.81678	7.35155	51.4146
mineral mining	Developed Countries	70.4257	38.0972	7.4267	15.7274	746.273	17.2557	16.2594	18.3433	19.2108	113.655
oil & gas	Developed Countries	97.5414	88.1788	32.5918	34.443	1302.52	23.4141	27.3141	78.87	27.2087	913.904
other manufacturing	Developed Countries	12.2179	11.4111	2.73728	4.48572	109.474	2.85954	1.90086	9.68484	4.68035	88.65
waste & recovery	Developed Countries	271.081	232.309	39.7174	88.4492	2774.9	27.6362	56.4616	94.9627	53.34	601.446
agriculture & food	Eastern Europe and West-Central Asia	29.5916	55.1654	1.67558	21.6402	187.854	33.4852	2.71087	4.76902	88.8103	9.97314
coal & electricity	Eastern Europe and West-Central Asia	19.8364	11.5782	1.61664	10.208	133.55	16.9487	2.5865	10.1911	100.233	23.1472
construction, transport, commercial & service	Eastern Europe and West-Central Asia	0.306297	0.227287	0.0273149	0.335719	2.70958	0.369117	0.0752861	0.0960684	2.54088	0.362533
mineral mining	Eastern Europe and West-Central Asia	11.4262	6.44269	0.610406	11.7251	48.9977	7.86611	1.79561	2.41813	14.2568	7.03471
oil & gas	Eastern Europe and West-Central Asia	53.3398	39.4144	3.617	57.4521	355.143	47.2778	10.5227	12.2321	70.2892	43.2451
other manufacturing	Eastern Europe and West-Central Asia	4.65807	4.03978	0.195696	4.65779	16.2154	5.65057	0.39404	0.630055	7.69792	2.08218
waste & recovery	Eastern Europe and West-Central Asia	12.1452	12.162	0.847289	12.7994	121.65	8.73384	3.5256	3.93796	24.524	17.0889
agriculture & food	India	357.378	354.459	14.413	52.2722	1743.46	7.52479	0	55.1424	19.7909	303.661
coal & electricity	India	41.9419	50.3038	3.61473	7.36793	80.004	1.4981	0	11.4766	2.22772	35.053
construction, transport, commercial & service	India	0.37332	1.07325	0.0401506	0.0947266	4.0246	0.0109163	0	0.134755	0.0674447	7.81838
mineral mining	India	2.8873	4.37759	0.272004	1.43459	9.044	0.084635	0	0.845266	0.151033	2.97544
oil & gas	India	9.14254	13.2242	1.54686	2.09531	20.4509	0.221119	0	4.19688	0.555102	8.1687
other manufacturing	India	3.36391	3.25238	0.381603	0.606185	8.36645	0.141116	0	1.1755	0.321648	3.72681
waste & recovery	India	23.3269	28.3124	3.0157	4.64838	143.439	0.73176	0	9.07228	4.74201	88.483
agriculture & food	Latin America and Caribbean	212.358	221.129	256.837	82.91	2069.91	44.6369	32.7171	850.029	20.1479	987.171
coal & electricity	Latin America and Caribbean	11.2597	6.28301	14.6656	3.06021	146.254	0.653388	4.18816	25.1206	1.18803	53.8546
construction, transport, commercial & service	Latin America and Caribbean	0.222075	0.278746	0.382604	0.1284	4.49376	0.0951658	0.119409	1.63739	0.330313	26.2536
mineral mining	Latin America and Caribbean	9.57995	12.631	7.23605	6.02028	109.327	0.648401	5.17151	29.9493	0.832657	54.3544
oil & gas	Latin America and Caribbean	25.2609	33.3337	80.184	14.4762	202.366	10.1685	21.8493	217.999	20.7359	488.961
other manufacturing	Latin America and Caribbean	4.95422	2.62266	8.36579	1.1076	20.9086	0.193817	0.573358	42.5232	0.334284	39.546
waste & recovery	Latin America and Caribbean	31.6027	76.5285	44.7864	26.1572	281.976	48.8344	13.7658	125.897	39.4211	537.648
agriculture & food	USSR/Russian Federation (1990/1991)	8.45852	11.4018	0.58012	4.50664	152.936	16.4346	0.711603	1.9736	0	12.2581
coal & electricity	USSR/Russian Federation (1990/1991)	52.0867	63.6633	10.6962	22.9963	368.146	91.3151	21.2829	35.5852	0	56.5006
construction, transport, commercial & service	USSR/Russian Federation (1990/1991)	1.15946	0.764954	0.134434	0.777504	16.4516	4.07589	0.428143	1.59041	0	2.09696
mineral mining	USSR/Russian Federation (1990/1991)	16.5919	9.84859	1.93948	5.78611	185.037	17.2571	2.19225	10.8657	0	19.0315
oil & gas	USSR/Russian Federation (1990/1991)	76.765	56.0116	18.2433	34.7438	1234.32	100.31	15.748	132.157	0	131.681
other manufacturing	USSR/Russian Federation (1990/1991)	8.10664	5.93575	1.59415	5.14024	65.7975	19.6345	2.01378	7.708	0	10.0384
waste & recovery	USSR/Russian Federation (1990/1991)	15.4197	24.6958	2.62135	25.7931	330.999	30.7808	10.6152	23.5024	0	47.9028
agriculture & food	United States of America	174.627	493.469	42.7387	184.104	2945.89	7.27223	14.9976	1014.68	15.9221	0
coal & electricity	United States of America	54.5228	56.1117	36.4084	15.7991	642.919	2.34718	7.80167	92.7742	4.20084	0
construction, transport, commercial & service	United States of America	27.9801	6.95686	5.04612	9.18287	110.756	0.130501	8.43838	29.2706	0.683523	0
mineral mining	United States of America	10.2027	4.19412	1.87273	1.80793	48.1526	0.17669	2.49759	8.53542	0.306599	0
oil & gas	United States of America	76.0001	66.5831	33.1946	28.918	683.503	2.42089	16.1459	273.133	12.3982	0
other manufacturing	United States of America	6.14717	9.29405	5.31313	3.14389	73.8069	0.250522	1.04626	24.2373	0.521377	0
waste & recovery	United States of America	70.2522	113.517	25.4885	48.1951	887.98	1.9472	14.6217	174.362	11.615	0

## Sheet: 2003
unit: kt		import countries
export sectors	export countries	Africa and Middle East	Asia and developing Pacific	Brazil	China	Developed Countries	Eastern Europe and West-Central Asia	India	Latin America and Caribbean	USSR/Russian Federation (1990/1991)	United States of America
agriculture & food	Africa and Middle East	1683.1	332.537	24.8535	138.156	2055.65	32.2218	68.9144	37.0068	8.67766	250.064
coal & electricity	Africa and Middle East	383.025	150.991	17.6364	85.788	847.076	5.45515	141.9	39.0561	7.03521	353.617
construction, transport, commercial & service	Africa and Middle East	5.44582	2.18368	0.477824	2.44079	63.0485	0.246158	0.977625	0.853228	0.545729	12.7807
mineral mining	Africa and Middle East	161.942	175.85	14.3745	100.535	516.453	24.4725	121.319	20.5833	5.12811	184.937
oil & gas	Africa and Middle East	957.806	1009.57	241.37	708.148	6268.84	37.5832	488.898	290.505	48.5387	2365.93
other manufacturing	Africa and Middle East	567.067	163.355	15.4107	105.274	616.477	26.8826	87.7818	54.3792	15.0018	225.958
waste & recovery	Africa and Middle East	195.999	153.068	8.43807	85.8391	1047.96	4.97968	85.5685	16.3437	10.7688	137.683
agriculture & food	Asia and developing Pacific	385.794	522.711	32.2761	263.044	1378.98	9.13564	109.23	50.5179	12.6049	379.668
coal & electricity	Asia and developing Pacific	57.2769	222.082	7.37491	192.955	404.244	2.23767	60.795	23.1281	3.83294	142.124
construction, transport, commercial & service	Asia and developing Pacific	1.36082	3.84242	0.145508	2.07461	29.7941	0.0627835	0.528603	0.494388	0.668356	5.19854
mineral mining	Asia and developing Pacific	29.0198	78.343	2.03672	48.8845	161.283	1.09179	24.9553	10.1413	2.43606	42.2351
oil & gas	Asia and developing Pacific	60.2593	364.336	6.28535	165.15	874.595	2.33403	57.6724	22.077	5.38289	228.262
other manufacturing	Asia and developing Pacific	19.4637	54.4679	3.00552	26.982	85.7129	0.812142	7.19083	7.23987	1.35992	38.0517
waste & recovery	Asia and developing Pacific	51.6897	172.915	5.12585	103.644	382.939	2.07074	34.3403	20.5536	4.42641	164.574
agriculture & food	Brazil	229.943	518.038	0	72.4308	2450.27	14.224	15.2202	222.165	22.9934	516.321
coal & electricity	Brazil	19.8965	17.3526	0	12.5745	149.451	1.45132	2.59639	40.47	1.92603	67.4735
construction, transport, commercial & service	Brazil	0.414192	0.252942	0	0.206093	8.14109	0.0172922	0.0723	1.18124	0.0569596	1.57367
mineral mining	Brazil	11.0127	11.6353	0	11.3451	69.3654	0.412423	7.57235	17.2844	1.47666	36.5344
oil & gas	Brazil	6.63826	5.16865	0	3.21539	30.2326	0.277221	2.41153	19.1462	1.18928	26.3048
other manufacturing	Brazil	2.85061	2.23128	0	1.57917	15.9025	0.12456	0.471752	17.268	0.323639	10.6079
waste & recovery	Brazil	46.8144	196.393	0	33.7247	300.875	5.35191	26.0167	91.6213	18.4893	131.392
agriculture & food	China	61.6483	1090.36	5.92795	0	596.586	15.3768	12.3236	25.4902	10.41	270.493
coal & electricity	China	170.088	501.604	39.517	0	1188.55	20.5303	40.3926	81.5122	23.8454	602
construction, transport, commercial & service	China	1.5326	4.62172	0.220862	0	39.7988	0.188563	0.281152	0.798511	0.426907	17.7279
mineral mining	China	8.62028	26.2866	1.23925	0	70.2301	0.788769	3.19207	4.27448	2.32175	32.0831
oil & gas	China	17.5981	52.9133	2.1502	0	184.1	2.08251	3.37219	8.97826	3.94459	79.502
other manufacturing	China	6.5046	16.9939	1.00988	0	42.9428	0.822919	2.016	3.56434	1.20655	28.1933
waste & recovery	China	48.6616	123.767	7.1107	0	318.687	6.36748	8.95445	23.7866	8.64855	204.414
agriculture & food	Developed Countries	592.548	747.961	26.4712	379.609	5245.58	121.487	30.6025	143.329	78.9075	1395.47
coal & electricity	Developed Countries	140.844	135.697	19.8292	66.4769	1158.54	35.4805	61.0689	48.8377	26.8392	163.014
construction, transport, commercial & service	Developed Countries	6.23877	8.07904	1.27181	4.5286	86.3514	0.544672	1.60162	3.28272	4.49752	61.8867
mineral mining	Developed Countries	52.1254	43.3139	4.83199	22.9999	717.552	8.22349	17.4929	13.6137	19.8249	122.964
oil & gas	Developed Countries	98.6353	102.17	19.8269	63.8242	1375.16	23.7767	26.7185	61.682	31.5416	1010.88
other manufacturing	Developed Countries	12.815	12.6707	1.86422	8.44445	117.704	3.57385	2.18289	7.95069	6.26484	97.1069
waste & recovery	Developed Countries	255.868	235.271	24.8376	233.497	2564.94	34.5863	61.6985	70.6065	63.7992	510.246
agriculture & food	Eastern Europe and West-Central Asia	40.3903	76.2398	2.69499	102.882	375.008	56.1816	4.45168	5.71608	97.8374	27.587
coal & electricity	Eastern Europe and West-Central Asia	26.8768	16.4307	1.34312	20.8754	166.212	12.8577	3.16245	7.98286	61.3532	25.4267
construction, transport, commercial & service	Eastern Europe and West-Central Asia	0.455794	0.482207	0.0323311	1.07566	4.48178	0.74571	0.0868825	0.172808	2.87047	0.667441
mineral mining	Eastern Europe and West-Central Asia	16.152	12.3102	0.717634	31.5678	95.0656	9.8375	1.93589	4.18674	16.7987	14.6586
oil & gas	Eastern Europe and West-Central Asia	79.4665	100.456	5.7473	182.687	865.091	95.7119	15.5585	21.8799	118.587	106.345
other manufacturing	Eastern Europe and West-Central Asia	8.42388	15.3455	0.388058	18.6515	45.4698	11.1841	1.12599	1.2729	11.7259	6.84441
waste & recovery	Eastern Europe and West-Central Asia	21.9637	17.3872	0.896798	22.7654	170.04	12.6548	4.7906	3.81928	24.286	24.5017
agriculture & food	India	315.435	310.042	7.14817	72.1116	1665.85	8.41967	0	28.5294	9.93949	442.847
coal & electricity	India	63.9971	80.3626	4.03465	20.6318	127.836	2.1425	0	12.5827	2.969	63.736
construction, transport, commercial & service	India	0.596385	0.923052	0.0422692	0.214003	9.24427	0.017546	0	0.149207	0.0768065	10.0291
mineral mining	India	3.6762	5.37787	0.190471	3.49142	10.6474	0.105235	0	0.671725	0.174838	5.00394
oil & gas	India	12.4933	28.3298	1.55756	4.37029	30.4149	0.324706	0	3.78255	0.766361	13.5371
other manufacturing	India	4.97485	4.70116	0.541378	1.46536	11.6904	0.202826	0	1.34186	0.512275	6.8168
waste & recovery	India	39.8888	42.8934	3.0979	13.1277	231.844	1.2383	0	9.23997	5.08434	118.65
agriculture & food	Latin America and Caribbean	378.354	265.095	202.665	142.598	2592.48	53.1112	26.3267	1123.09	28.1094	1050.19
coal & electricity	Latin America and Caribbean	9.41202	7.12361	11.217	5.39108	134.052	0.626209	4.83676	26.0398	1.04556	75.1709
construction, transport, commercial & service	Latin America and Caribbean	0.339911	0.360121	0.303487	0.250417	9.63136	0.174364	0.143696	2.19556	0.554545	23.8936
mineral mining	Latin America and Caribbean	10.1024	27.7038	9.10019	24.8651	94.512	1.0247	9.91099	41.9882	1.0218	84.5282
oil & gas	Latin America and Caribbean	37.0848	39.3035	96.2602	33.5874	275.35	13.355	21.6468	260.874	41.7664	647.689
other manufacturing	Latin America and Caribbean	6.51971	3.81762	7.83808	3.12744	30.1103	0.341285	0.746421	38.8517	0.715956	44.4749
waste & recovery	Latin America and Caribbean	35.0055	102.532	30.3328	96.0821	327.091	64.3833	17.2217	121.233	35.7406	573.844
agriculture & food	USSR/Russian Federation (1990/1991)	77.1276	100.96	1.383	21.9732	1373.87	191.093	1.65063	5.41183	0	88.4637
coal & electricity	USSR/Russian Federation (1990/1991)	86.8612	112.516	7.39693	53.3818	620.665	65.6536	35.338	36.2041	0	81.1602
construction, transport, commercial & service	USSR/Russian Federation (1990/1991)	1.4892	0.956668	0.129412	1.54482	15.1337	3.69278	0.454689	1.93395	0	4.07592
mineral mining	USSR/Russian Federation (1990/1991)	28.8022	15.3283	1.67379	12.7302	247.221	14.7358	5.71475	9.38609	0	36.5853
oil & gas	USSR/Russian Federation (1990/1991)	118.364	74.015	13.3121	91.729	1582.94	84.9652	19.8106	115.89	0	202.131
other manufacturing	USSR/Russian Federation (1990/1991)	10.7842	9.53376	1.38955	13.0012	90.5936	31.6209	2.69422	6.50204	0	14.2754
waste & recovery	USSR/Russian Federation (1990/1991)	36.2882	77.8004	3.21473	46.041	481.275	38.3528	17.0709	35.3224	0	124.466
agriculture & food	United States of America	174.764	494.184	37.26	216.886	2086.59	5.57715	10.8301	1457.37	16.5288	0
coal & electricity	United States of America	32.0421	26.358	12.1226	21.1816	375.495	1.47182	5.03756	52.5853	3.26428	0
construction, transport, commercial & service	United States of America	19.4697	5.68517	3.72659	9.41221	117.365	0.108732	6.90684	19.0568	0.718534	0
mineral mining	United States of America	6.5507	2.85903	0.671389	2.30306	26.9806	0.114672	1.63219	4.88693	0.219208	0
oil & gas	United States of America	61.2654	74.5207	20.2359	49.6983	764.16	2.27982	16.0347	201.604	16.1204	0
other manufacturing	United States of America	5.64396	11.5716	3.16786	6.16833	73.077	0.270956	1.38177	21.8006	0.591693	0
waste & recovery	United States of America	38.4186	115.211	14.4455	191.212	807.592	2.01152	11.9383	108.824	14.6756	0

## Sheet: 2008
unit: kt		import countries
export sectors	export countries	Africa and Middle East	Asia and developing Pacific	Brazil	China	Developed Countries	Eastern Europe and West-Central Asia	India	Latin America and Caribbean	USSR/Russian Federation (1990/1991)	United States of America
agriculture & food	Africa and Middle East	2336.94	389.836	31.5667	192.683	2346.45	37.8031	134.547	62.777	23.4551	252.473
coal & electricity	Africa and Middle East	524.739	149.504	28.4673	140.319	810.78	6.72128	162.063	43.652	16.1918	253.609
construction, transport, commercial & service	Africa and Middle East	6.93156	2.62595	0.763975	4.11414	64.3797	0.419179	1.47844	1.07432	4.43246	12.5182
mineral mining	Africa and Middle East	288.367	127.64	20.3213	135.874	466.848	15.209	164.768	25.9813	12.6678	151.567
oil & gas	Africa and Middle East	1186.73	1052.97	258.087	1034.44	5026.45	55.9278	627.75	298.12	94.7127	1991.93
other manufacturing	Africa and Middle East	841.088	207.045	24.595	147.323	748.198	46.5444	152.98	66.3926	37.5727	186.721
waste & recovery	Africa and Middle East	366.394	226.185	14.1751	165.534	1021.97	9.2231	147.038	19.9993	26.7224	137.578
agriculture & food	Asia and developing Pacific	558.008	688.484	21.7895	322.658	1393.08	9.45949	126.251	67.6694	27.5997	400.84
coal & electricity	Asia and developing Pacific	139.041	427.884	18.3251	445.527	594.923	5.5969	140.743	45.2879	18.7131	193.582
construction, transport, commercial & service	Asia and developing Pacific	2.03931	4.1088	0.266006	2.6222	28.6488	0.092634	0.838908	0.699087	2.21281	4.87247
mineral mining	Asia and developing Pacific	35.6884	83.4803	2.83408	66.2521	123.573	2.62803	29.4373	9.97936	3.73376	37.2545
oil & gas	Asia and developing Pacific	95.5251	458.744	12.8972	216.735	799.159	3.25586	87.656	33.237	15.3155	226.015
other manufacturing	Asia and developing Pacific	23.0094	59.8616	4.63592	30.2325	84.199	1.03077	9.43262	8.03865	3.04349	32.7157
waste & recovery	Asia and developing Pacific	93.7382	218.364	9.44171	150.421	436.159	2.97962	50.7079	29.6084	13.417	168.903
agriculture & food	Brazil	348.032	959.319	0	88.4919	1466.19	69.1083	16.1698	480.747	422.183	506.191
coal & electricity	Brazil	31.0284	15.6481	0	12.8823	135.485	1.88278	3.84649	49.8572	5.10434	63.2867
construction, transport, commercial & service	Brazil	0.545071	0.226659	0	0.252583	6.35856	0.0225423	0.0574675	1.12555	0.121777	3.48974
mineral mining	Brazil	9.85707	7.07857	0	11.0295	42.1397	0.361955	6.95899	15.5147	1.53294	25.6664
oil & gas	Brazil	10.5519	5.53366	0	7.72607	33.3791	0.425734	1.29012	29.669	2.16194	28.1461
other manufacturing	Brazil	4.00693	2.11063	0	2.21294	14.8854	0.174233	0.6906	25.8011	0.576963	8.44188
waste & recovery	Brazil	107.165	94.1736	0	33.4771	275.53	6.27192	23.1396	119.617	34.4715	107.022
agriculture & food	China	89.4176	473.951	17.7671	0	637.737	14.025	17.2693	45.3976	31.933	261.142
coal & electricity	China	553.753	955.986	127.87	0	2066.82	56.6753	199.448	246.113	139.594	1032.35
construction, transport, commercial & service	China	2.88343	4.93462	0.597852	0	43.3267	0.307385	0.947773	1.45622	1.34245	22.9092
mineral mining	China	23.257	41.1397	4.44491	0	97.005	2.00959	8.16556	9.72362	6.56974	44.7075
oil & gas	China	39.5649	72.1866	7.75791	0	229.242	4.3003	13.3605	20.687	13.0978	94.7695
other manufacturing	China	14.093	22.7899	2.88554	0	58.1895	1.57238	5.51867	7.12636	4.01802	32.7676
waste & recovery	China	103.039	152.042	17.7691	0	671.367	10.1636	32.9708	43.8182	32.0283	209.098
agriculture & food	Developed Countries	608.904	869.511	59.0415	504.485	4746.02	118.207	39.2661	173.251	166.023	1113.92
coal & electricity	Developed Countries	149.832	150.361	25.3416	74.0314	1178.75	23.7354	116.101	46.7081	50.0089	145.334
construction, transport, commercial & service	Developed Countries	5.28026	6.93684	1.71325	3.84084	88.5032	0.895638	1.7498	2.92726	7.88882	46.1557
mineral mining	Developed Countries	54.2084	49.1519	7.03108	30.1245	623.935	15.3251	22.7612	14.3143	32.1219	101.672
oil & gas	Developed Countries	110.704	88.6279	26.5076	69.4275	1297.32	24.1548	45.3599	73.9529	58.5472	996.183
other manufacturing	Developed Countries	15.8228	12.933	3.13984	11.3449	120.192	7.2303	3.42458	11.26	11.8592	82.0176
waste & recovery	Developed Countries	311.547	197.642	31.8669	257.182	2314.32	39.2944	90.5718	74.7972	102.957	467.351
agriculture & food	Eastern Europe and West-Central Asia	47.1908	103.368	5.4717	107.33	340.659	119.167	8.7924	3.79075	143.815	18.2557
coal & electricity	Eastern Europe and West-Central Asia	39.7411	17.7483	2.21778	20.8005	188.818	20.3778	6.61389	8.20572	186.642	24.5145
construction, transport, commercial & service	Eastern Europe and West-Central Asia	1.04684	0.509259	0.0706362	1.39416	6.88137	0.782331	0.157729	0.175516	5.55687	0.956788
mineral mining	Eastern Europe and West-Central Asia	20.8257	10.1596	1.24055	32.0003	131.813	9.94031	3.12395	3.82985	39.6229	13.374
oil & gas	Eastern Europe and West-Central Asia	129.487	84.0894	10.3036	214.907	1166.51	80.0315	22.5644	21.5511	224.357	112.789
other manufacturing	Eastern Europe and West-Central Asia	10.4139	7.7487	1.1727	20.5152	58.7859	15.125	1.41915	1.61277	23.1163	6.45463
waste & recovery	Eastern Europe and West-Central Asia	29.8282	20.56	1.89111	26.4205	207.649	15.3679	5.45244	3.93066	53.4121	29.1717
agriculture & food	India	782.723	374.151	17.2632	93.9355	1336.74	11.7282	0	48.9111	19.2096	560.414
coal & electricity	India	140.522	101.115	10.1089	30.3573	195.69	2.71386	0	20.4437	6.56031	106.759
construction, transport, commercial & service	India	1.39563	1.17154	0.0979266	0.335909	10.8793	0.0322048	0	0.233484	0.972957	17.392
mineral mining	India	11.5091	6.21209	0.616051	5.76064	13.3753	0.149161	0	1.01217	0.401658	5.49271
oil & gas	India	35.3804	33.1521	5.5093	8.4122	46.6116	0.500348	0	4.87897	1.52957	25.0924
other manufacturing	India	9.49927	6.47722	1.48706	2.13219	16.1195	0.342455	0	2.28458	1.06783	9.10432
waste & recovery	India	91.6285	64.7867	8.82438	27.2999	312.288	1.90698	0	16.8682	12.3491	298.173
agriculture & food	Latin America and Caribbean	451.121	286.849	223.531	139.108	2564.14	48.2169	21.8676	1157.09	144.401	789.902
coal & electricity	Latin America and Caribbean	13.3178	8.76647	46.7509	7.70983	109.11	0.79648	7.07977	48.9736	2.44645	79.3597
construction, transport, commercial & service	Latin America and Caribbean	0.615137	0.519172	0.910353	0.47641	22.3912	0.239802	0.229738	2.39427	0.982801	22.9252
mineral mining	Latin America and Caribbean	18.0532	15.3582	9.87691	31.8812	96.8802	2.39774	5.05889	35.5444	1.71172	65.524
oil & gas	Latin America and Caribbean	56.9119	52.737	131.328	59.932	389.692	28.8861	25.7784	276.518	48.5039	705.346
other manufacturing	Latin America and Caribbean	11.1293	4.16995	12.253	4.77458	41.2454	0.521782	1.27863	50.3341	1.94347	47.9634
waste & recovery	Latin America and Caribbean	56.9174	130.566	53.2065	240.911	382.044	61.2967	25.6897	122.97	26.9272	469.644
agriculture & food	USSR/Russian Federation (1990/1991)	34.4684	57.6729	2.16066	35.2457	823.727	61.0829	2.47581	6.65853	0	75.0462
coal & electricity	USSR/Russian Federation (1990/1991)	99.443	100.93	14.244	46.156	951.754	55.8311	35.7872	29.2376	0	85.3168
construction, transport, commercial & service	USSR/Russian Federation (1990/1991)	1.54387	0.839733	0.159853	1.04162	16.3337	2.26074	0.367013	1.13989	0	3.1077
mineral mining	USSR/Russian Federation (1990/1991)	23.4718	11.0455	2.38095	16.4603	187.692	12.7166	9.48425	6.20709	0	24.8199
oil & gas	USSR/Russian Federation (1990/1991)	101.953	80.4624	18.0242	131.233	1617.83	84.1804	25.4166	60.3381	0	210.121
other manufacturing	USSR/Russian Federation (1990/1991)	10.0205	7.06843	2.18633	13.0892	81.0881	37.7174	3.79481	4.53738	0	10.1815
waste & recovery	USSR/Russian Federation (1990/1991)	74.195	74.8491	6.17181	43.3033	643.79	63.7662	25.7837	24.8287	0	111.447
agriculture & food	United States of America	242.375	500.953	55.6588	687.999	1934.75	12.4635	20.3622	1574.21	94.1644	0
coal & electricity	United States of America	64.3444	43.9752	37.2958	34.1541	503.326	2.70352	18.2257	95.5025	9.32302	0
construction, transport, commercial & service	United States of America	15.599	3.90437	6.77526	7.81491	96.5881	0.126564	7.48776	14.3807	1.05663	0
mineral mining	United States of America	5.36797	2.40429	1.19634	2.43743	22.5275	0.117333	1.14359	5.69358	0.444113	0
oil & gas	United States of America	100.565	83.6254	64.2553	80.3584	799.26	3.28676	33.5589	277.808	19.7869	0
other manufacturing	United States of America	10.8395	14.7017	6.42318	12.4209	87.5842	0.545433	3.52564	32.3895	2.09348	0
waste & recovery	United States of America	62.3341	170.267	47.9383	331.228	947.055	3.21635	36.6402	149.531	18.7453	0

## Sheet: 2013
unit: kt		import countries
export sectors	export countries	Africa and Middle East	Asia and developing Pacific	Brazil	China	Developed Countries	Eastern Europe and West-Central Asia	India	Latin America and Caribbean	USSR/Russian Federation (1990/1991)	United States of America
agriculture & food	Africa and Middle East	2601.8	247.082	36.5852	186.132	1639.11	35.1231	157.452	49.7243	25.4242	249.988
coal & electricity	Africa and Middle East	704.979	198.016	34.5342	310.852	779.156	10.4583	229.827	48.4487	25.3197	277.458
construction, transport, commercial & service	Africa and Middle East	18.6095	13.384	2.24273	14.4107	79.4932	0.735263	7.32276	2.35791	24.0855	15.5502
mineral mining	Africa and Middle East	293.345	182.523	27.4821	207.525	429.543	11.4298	287.2	27.3425	12.9989	114.625
oil & gas	Africa and Middle East	1227.03	1383.66	282.031	1400.03	3682.13	76.7362	810.203	220.244	103.581	1010.55
other manufacturing	Africa and Middle East	1009.56	286.271	29.8246	297.569	756.195	65.7148	196.518	80.2165	41.0756	192.05
waste & recovery	Africa and Middle East	324.259	287.035	14.5364	287.125	726.359	9.98347	241.385	22.1576	24.2605	132.207
agriculture & food	Asia and developing Pacific	672.936	617.688	33.9221	526.939	1388.23	12.935	125.633	78.9696	32.88	457.584
coal & electricity	Asia and developing Pacific	202.642	649.042	34.2235	1778.37	905.653	11.1325	359.816	71.4038	40.419	283.782
construction, transport, commercial & service	Asia and developing Pacific	3.57585	8.85903	0.495831	6.51074	32.7707	0.181993	1.59975	1.10233	2.70096	7.55745
mineral mining	Asia and developing Pacific	26.0072	70.1215	2.83165	101.169	119.005	1.16778	25.0293	6.7552	3.74019	28.5183
oil & gas	Asia and developing Pacific	71.3936	324.53	10.2006	200.102	497.833	2.71661	52.3203	22.4134	12.7202	130.568
other manufacturing	Asia and developing Pacific	29.3071	79.4274	4.99049	62.97	101.799	1.62621	14.1896	10.0698	4.66179	36.524
waste & recovery	Asia and developing Pacific	99.3508	230.371	13.8756	249.852	502.691	4.91525	75.5638	33.5503	19.9679	201.099
agriculture & food	Brazil	465.703	1060.98	0	188.428	1371.26	32.6934	12.7898	654.027	131.792	275.884
coal & electricity	Brazil	13.0857	9.75823	0	12.3844	66.9847	0.923631	2.23596	28.38	2.47511	28.2526
construction, transport, commercial & service	Brazil	0.48494	0.254276	0	0.401164	3.92892	0.022067	0.0762716	1.04466	0.105786	3.63263
mineral mining	Brazil	7.93986	8.00711	0	21.4937	33.3509	0.415017	7.50061	18.8416	1.6172	25.2325
oil & gas	Brazil	6.19071	4.52587	0	11.1119	18.6678	0.310193	2.3802	20.0489	1.17475	15.495
other manufacturing	Brazil	4.10937	2.55676	0	3.90231	14.4529	0.209422	0.983126	39.417	0.475612	8.30053
waste & recovery	Brazil	53.1797	125.822	0	55.4164	179.513	3.11718	44.0405	73.332	16.992	93.9847
agriculture & food	China	130.845	513.264	51.7689	0	1140.24	12.9091	20.1382	60.2018	33.1736	302.98
coal & electricity	China	599.552	994.082	139.362	0	1635.01	66.3436	217.283	290.051	148.338	924.385
construction, transport, commercial & service	China	4.08118	7.80331	0.977944	0	30.1555	0.475021	1.3562	2.18098	2.71926	11.4126
mineral mining	China	24.8846	62.6922	5.58276	0	81.4159	2.52936	9.86936	11.3686	6.32561	41.1418
oil & gas	China	37.6139	71.7039	8.47132	0	128.254	4.03848	13.2543	19.8379	11.1793	70.2678
other manufacturing	China	18.2526	30.9012	4.33546	0	55.7419	2.01187	6.69956	9.58906	5.08738	33.2375
waste & recovery	China	166.458	265.414	33.4185	0	441.396	17.4298	52.2605	78.5156	41.0841	266.971
agriculture & food	Developed Countries	768.553	920.42	57.0931	1044.37	5008.07	114.915	48.3247	191.82	164.008	1018.97
coal & electricity	Developed Countries	162.826	132.323	22.6071	172.073	1077.05	32.5487	114.653	42.1098	61.974	119.755
construction, transport, commercial & service	Developed Countries	5.66142	6.53192	1.73673	6.61047	85.7722	1.23633	1.67156	3.7917	10.5765	47.688
mineral mining	Developed Countries	77.119	48.765	10.8661	63.1535	671.762	23.0826	24.2931	21.2131	60.4969	122.215
oil & gas	Developed Countries	119.239	86.4145	26.5524	113.969	1150.7	28.2495	30.1116	79.7865	72.8584	698.36
other manufacturing	Developed Countries	22.0223	19.194	5.40208	22.3464	142.851	11.0652	5.16523	17.2836	18.9429	94.9504
waste & recovery	Developed Countries	370.522	182.236	36.6526	301.767	1903.26	45.217	89.7466	85.4521	126.179	346.105
agriculture & food	Eastern Europe and West-Central Asia	50.1143	147.846	5.31681	201.873	267.201	106.111	9.31291	4.1133	121.78	15.8055
coal & electricity	Eastern Europe and West-Central Asia	27.3908	17.8135	2.72672	34.382	183.647	17.0587	5.80824	7.39215	175.59	21.1342
construction, transport, commercial & service	Eastern Europe and West-Central Asia	2.49634	1.44683	0.214083	10.7431	13.2165	1.51885	0.631435	0.659444	21.9679	2.18021
mineral mining	Eastern Europe and West-Central Asia	19.8333	10.1295	1.32947	61.1594	105.001	7.97479	3.13292	3.89767	33.2654	10.8398
oil & gas	Eastern Europe and West-Central Asia	126.76	86.8774	12.1394	564.781	768.687	64.7782	33.8819	21.8982	179.89	88.1694
other manufacturing	Eastern Europe and West-Central Asia	12.9204	12.7784	1.68891	58.8409	63.0164	24.2589	2.6099	2.19724	33.6912	6.96841
waste & recovery	Eastern Europe and West-Central Asia	37.8948	19.6425	2.28736	57.0476	187.045	20.1037	9.0427	3.94603	87.6828	20.4219
agriculture & food	India	1301.44	773.152	59.8899	259.3	2029.25	27.2371	0	143.09	55.89	1027.79
coal & electricity	India	98.6043	72.6644	7.34262	30.3632	117.396	2.0985	0	16.5713	5.7994	64.2061
construction, transport, commercial & service	India	1.9215	1.89777	0.182289	0.67731	12.7566	0.0517636	0	0.318717	0.788558	4.02104
mineral mining	India	18.5147	8.1936	0.992693	11.7015	17.9864	0.221272	0	1.60405	0.674603	7.02538
oil & gas	India	35.131	30.6227	4.9891	12.967	41.1998	0.557825	0	4.53342	1.62224	21.1962
other manufacturing	India	14.3057	10.6818	2.8767	5.33381	22.0081	0.510659	0	3.74086	1.36855	13.7762
waste & recovery	India	113.428	90.0315	10.2773	40.8761	289.897	2.55405	0	18.4851	14.7078	113.15
agriculture & food	Latin America and Caribbean	416.326	354.159	253.658	264.69	1906.29	63.2075	20.9126	1045.23	176.764	993.794
coal & electricity	Latin America and Caribbean	10.9248	6.58363	29.5759	11.9148	90.841	0.978959	7.24527	33.2825	2.34139	36.8009
construction, transport, commercial & service	Latin America and Caribbean	1.11134	1.22487	2.4707	1.63524	26.5253	0.850814	0.573381	4.06229	2.74541	17.3938
mineral mining	Latin America and Caribbean	10.2809	14.5967	10.5057	29.3139	68.5763	2.11269	4.80208	33.8727	1.88255	56.7686
oil & gas	Latin America and Caribbean	48.4607	50.6128	106.635	74.4843	307.269	45.0268	24.7076	257.587	42.4336	391.15
other manufacturing	Latin America and Caribbean	12.9546	5.36059	15.4817	8.27548	49.8845	0.570094	1.67387	70.9711	1.9008	54.5824
waste & recovery	Latin America and Caribbean	41.6664	134.444	53.7799	322.97	295.579	65.2209	26.8502	113.105	18.8983	433.272
agriculture & food	USSR/Russian Federation (1990/1991)	25.481	42.9465	1.36417	63.6619	485.758	75.4164	2.35738	2.93347	0	25.0933
coal & electricity	USSR/Russian Federation (1990/1991)	97.5244	194.93	12.6176	209.37	794.484	70.8607	32.0453	27.4179	0	71.5142
construction, transport, commercial & service	USSR/Russian Federation (1990/1991)	4.39624	2.47102	0.539486	5.58371	41.924	6.80305	1.25865	2.09815	0	7.29155
mineral mining	USSR/Russian Federation (1990/1991)	29.5639	22.2081	2.98179	35.5377	205.915	10.9044	21.3276	7.08532	0	24.8409
oil & gas	USSR/Russian Federation (1990/1991)	93.6355	89.7085	16.4488	175.59	1153	87.3279	26.9998	47.6799	0	123.498
other manufacturing	USSR/Russian Federation (1990/1991)	13.9694	9.62084	2.71858	19.6924	91.2764	65.4156	4.91698	4.70909	0	10.3005
waste & recovery	USSR/Russian Federation (1990/1991)	71.5922	80.3956	7.3959	67.6338	495.802	123.643	24.4426	21.5607	0	98.7527
agriculture & food	United States of America	169.762	601.352	72.2923	629.296	1697.05	11.0538	35.0274	755.55	36.6308	0
coal & electricity	United States of America	52.485	47.898	39.5418	76.25	415.776	2.67023	21.7512	99.4775	8.95325	0
construction, transport, commercial & service	United States of America	14.9907	4.68304	14.9285	10.0328	69.1659	0.233619	3.33587	12.4053	2.46698	0
mineral mining	United States of America	4.20483	2.53714	1.43994	4.01358	18.4113	0.138826	1.07261	5.82233	0.425852	0
oil & gas	United States of America	119.77	99.5476	217.039	156.88	951.917	4.80881	35.8019	414.753	39.1398	0
other manufacturing	United States of America	16.9626	25.9325	13.2775	32.0853	125.671	1.03954	6.33461	54.448	3.68999	0
waste & recovery	United States of America	56.3441	138.455	135.547	382.544	845.699	3.49075	38.2859	109.587	23.3314	0

## Sheet: 2018
unit: kt		import countries
export sectors	export countries	Africa and Middle East	Asia and developing Pacific	Brazil	China	Developed Countries	Eastern Europe and West-Central Asia	India	Latin America and Caribbean	USSR/Russian Federation (1990/1991)	United States of America
agriculture & food	Africa and Middle East	2565.37	315.646	39.4207	290.381	1726.72	24.4397	157.649	66.6539	24.7294	351.798
coal & electricity	Africa and Middle East	861.309	366.305	36.2979	409.334	840.695	12.8893	433.711	55.809	28.2042	317.13
construction, transport, commercial & service	Africa and Middle East	14.3875	11.0344	1.43662	16.6731	78.6058	0.733788	9.61185	2.20747	3.41828	15.8689
mineral mining	Africa and Middle East	427.139	373.325	47.4264	426.564	863.531	18.9034	498.35	56.4352	15.6174	237.255
oil & gas	Africa and Middle East	1290.94	1292.98	179.026	1898.36	3546.41	90.1237	1007.13	214.493	71.2882	968.114
other manufacturing	Africa and Middle East	652.26	172.997	12.2202	190.227	425.086	43.9476	164.657	62.837	15.5961	124.948
waste & recovery	Africa and Middle East	279.901	256.017	18.4775	225.717	1004.32	8.26727	232.93	20.233	21.4629	137.537
agriculture & food	Asia and developing Pacific	692.323	588.569	26.9278	979.671	1157.69	10.8172	114.626	59.4029	20.8847	520.135
coal & electricity	Asia and developing Pacific	220.832	879.637	32.3895	2410.84	1505.16	12.6955	607.892	80.5947	36.8638	427.98
construction, transport, commercial & service	Asia and developing Pacific	2.20331	7.2893	0.31212	7.03056	22.6849	0.156666	1.78816	0.870394	1.60719	6.93115
mineral mining	Asia and developing Pacific	41.8745	130.879	3.23595	136.476	175.597	3.54739	67.1524	9.81786	3.76347	57.8499
oil & gas	Asia and developing Pacific	46.2043	274.03	6.16826	216.01	331.899	2.1312	72.8377	16.6731	7.54409	110.456
other manufacturing	Asia and developing Pacific	10.1419	35.4574	1.29772	25.88	34.833	0.454833	7.97898	3.09244	1.07227	15.2417
waste & recovery	Asia and developing Pacific	74.3836	218.423	9.26796	212.149	400.42	4.72084	83.097	28.0502	12.448	168.847
agriculture & food	Brazil	474.238	1322.88	0	383.107	1534.23	12.3424	21.6797	286.265	153.661	789.786
coal & electricity	Brazil	14.0661	11.7378	0	16.8815	82.027	1.27533	3.39168	32.1756	3.84914	59.0988
construction, transport, commercial & service	Brazil	0.400409	0.318013	0	1.03564	2.51825	0.0161715	0.0934821	0.928192	0.0506355	4.3172
mineral mining	Brazil	18.5572	20.5054	0	115.141	81.7396	0.851478	18.0688	30.2591	2.55331	58.8676
oil & gas	Brazil	9.9801	9.6069	0	47.6948	29.0683	0.407375	3.25112	22.8731	1.25975	25.5562
other manufacturing	Brazil	2.96377	2.08857	0	4.76316	10.7643	0.127297	1.50037	20.1607	0.399125	9.54351
waste & recovery	Brazil	38.7857	134.413	0	103.481	200.222	2.53602	36.0184	75.8875	6.26004	113.108
agriculture & food	China	93.5961	430.68	28.7035	0	681.211	6.50875	19.7965	39.5623	15.6426	210.939
coal & electricity	China	576.47	1061.18	108.553	0	1577.34	51.2174	302.201	254.639	110.972	1039.31
construction, transport, commercial & service	China	3.30934	6.73262	0.61388	0	14.642	0.341607	1.68374	1.65574	1.17153	9.99968
mineral mining	China	51.4515	108.456	9.3993	0	166.926	4.4944	28.7253	21.643	10.32	95.2868
oil & gas	China	39.573	80.3186	7.2885	0	123.528	3.50541	20.6186	18.6033	8.78334	81.5646
other manufacturing	China	11.0888	20.265	2.16917	0	32.3756	0.992109	5.98588	5.30968	2.32813	22.9827
waste & recovery	China	141.305	236.071	19.9149	0	354.668	11.9622	61.7839	59.177	25.4394	258.518
agriculture & food	Developed Countries	813.171	1032.28	67.7204	1291.78	5247.09	117.193	66.3216	234.395	140.807	1231.44
coal & electricity	Developed Countries	111.832	121.932	15.3366	135.297	693.321	12.8748	124.344	26.8361	18.833	100.517
construction, transport, commercial & service	Developed Countries	4.73953	5.70241	0.82594	6.57206	76.0264	0.523405	1.47881	2.96344	3.81367	31.2694
mineral mining	Developed Countries	99.0531	76.7034	11.2427	106.684	849.823	26.0234	63.8412	30.9285	66.3545	171.185
oil & gas	Developed Countries	146.412	107.291	21.417	188.281	1131.35	23.5893	47.1923	81.7338	61.5821	727.476
other manufacturing	Developed Countries	16.6231	13.9462	2.90397	18.8325	117.675	2.01454	4.54759	9.6089	4.85872	61.8438
waste & recovery	Developed Countries	291.118	181.536	23.3595	251.354	1838.26	34.6219	113.515	78.734	58.389	365.733
agriculture & food	Eastern Europe and West-Central Asia	68.1137	217.441	10.0801	224.526	289.905	295.244	14.0575	6.85982	158.252	38.4868
coal & electricity	Eastern Europe and West-Central Asia	25.492	23.9907	2.49632	38.8863	198.82	31.9778	7.72791	7.72783	82.3913	29.1558
construction, transport, commercial & service	Eastern Europe and West-Central Asia	3.18426	2.24249	0.260007	13.1659	11.4719	1.38004	1.1291	0.666055	12.2149	2.62951
mineral mining	Eastern Europe and West-Central Asia	68.7253	19.3117	1.94095	65.2381	150.835	15.8507	7.64895	11.4634	50.2521	20.2004
oil & gas	Eastern Europe and West-Central Asia	137.521	130.357	11.5118	547.946	640.778	62.1551	57.0424	24.136	318.919	115.12
other manufacturing	Eastern Europe and West-Central Asia	7.87933	6.55036	0.636786	24.5354	21.8266	9.06399	1.58966	0.855369	14.2864	3.34186
waste & recovery	Eastern Europe and West-Central Asia	32.5427	24.0004	2.47878	58.2601	180.293	23.1458	13.8831	5.03587	80.5464	29.4458
agriculture & food	India	998.324	981.772	60.8955	274.946	2070.31	20.396	0	109.909	46.3959	868.241
coal & electricity	India	92.1336	107.162	14.9198	40.5843	121.658	1.82051	0	18.658	5.21175	83.21
construction, transport, commercial & service	India	1.47166	1.71614	0.108668	0.68747	10.8465	0.0366947	0	0.288433	0.360872	3.86511
mineral mining	India	17.8122	16.1593	0.882806	14.3683	27.743	0.279475	0	2.31123	0.777322	11.4656
oil & gas	India	21.852	25.14	1.55313	13.7628	27.6301	0.336912	0	3.14258	1.18959	19.5712
other manufacturing	India	9.36425	8.10857	1.49133	3.88811	13.5957	0.295849	0	2.31036	0.738185	11.4249
waste & recovery	India	81.4743	85.6371	5.85741	37.6891	183.862	1.87246	0	17.0826	14.5218	111.451
agriculture & food	Latin America and Caribbean	434.109	400.167	288.556	552.032	2374.65	30.5606	26.9664	1031.07	133.083	1319.27
coal & electricity	Latin America and Caribbean	8.59998	9.03736	28.4787	13.4382	72.719	0.71788	7.69102	36.7203	1.58239	41.9015
construction, transport, commercial & service	Latin America and Caribbean	1.24311	1.16906	0.928724	1.78755	20.3277	0.448204	0.737559	4.04333	1.9684	18.1775
mineral mining	Latin America and Caribbean	22.4703	36.6744	12.305	82.6227	146.912	2.81965	11.401	59.6305	3.13981	137.167
oil & gas	Latin America and Caribbean	53.5767	52.1769	71.0719	92.7564	343.057	40.9348	26.7394	260.466	52.7753	329.417
other manufacturing	Latin America and Caribbean	5.81863	2.76452	4.79831	4.63782	22.2131	0.288131	1.34463	30.0543	0.624179	26.1987
waste & recovery	Latin America and Caribbean	55.1317	129.302	61.9583	258.525	334.878	49.0573	46.6123	121.967	37.2289	487.953
agriculture & food	USSR/Russian Federation (1990/1991)	59.256	168.572	4.12733	170.135	790.952	529.584	6.68784	26.2854	0	32.1977
coal & electricity	USSR/Russian Federation (1990/1991)	127.055	482.927	19.0853	404.505	1150.18	75.6193	62.3767	40.6381	0	143.446
construction, transport, commercial & service	USSR/Russian Federation (1990/1991)	4.52725	4.22401	0.504139	8.36219	32.1193	7.18194	1.79399	2.41779	0	7.1516
mineral mining	USSR/Russian Federation (1990/1991)	60.7129	53.8582	5.85197	102.242	370.752	22.6665	48.8178	17.6613	0	53.681
oil & gas	USSR/Russian Federation (1990/1991)	139.096	158.437	22.6043	394.64	1212.89	129.586	52.9901	79.7709	0	193.692
other manufacturing	USSR/Russian Federation (1990/1991)	9.85062	6.99869	1.59677	14.7896	43.2041	36.7212	3.71331	2.71614	0	6.56805
waste & recovery	USSR/Russian Federation (1990/1991)	56.2131	72.7702	6.04633	83.3365	430.567	92.3199	25.6397	21.813	0	107.329
agriculture & food	United States of America	166.941	584.43	74.0253	756.627	1723.11	9.06576	38.7068	714.954	24.959	0
coal & electricity	United States of America	42.431	36.9353	25.3598	45.769	356.242	2.10738	31.1052	65.0721	5.26472	0
construction, transport, commercial & service	United States of America	14.4597	4.39568	5.2239	9.21232	53.1678	0.19069	3.32991	7.48667	1.34431	0
mineral mining	United States of America	8.6804	6.14768	2.20739	8.15371	37.1675	0.453824	4.2096	10.3816	0.654848	0
oil & gas	United States of America	108.377	130.18	89.4121	173.954	710.97	3.61302	58.1861	449.895	18.3913	0
other manufacturing	United States of America	8.30925	14.1215	4.77471	19.1063	61.7991	0.442148	4.70397	22.0558	1.23255	0
waste & recovery	United States of America	57.3961	151.7	32.1418	175.566	904.167	2.40054	61.5252	149.408	19.7527	0

## Sheet: 2023
unit: kt		import countries
export sectors	export countries	Africa and Middle East	Asia and developing Pacific	Brazil	China	Developed Countries	Eastern Europe and West-Central Asia	India	Latin America and Caribbean	USSR/Russian Federation (1990/1991)	United States of America
agriculture & food	Africa and Middle East	3029.69	302.532	33.5109	265.179	1308.93	34.0065	135.149	44.4328	21.2196	160.092
coal & electricity	Africa and Middle East	896.752	337.096	24.6982	591.643	797.483	10.8677	536.288	39.4227	21.6653	265.27
construction, transport, commercial & service	Africa and Middle East	72.3083	66.8825	14.3487	130.56	421	4.78915	81.2129	11.3073	11.1796	73.3068
mineral mining	Africa and Middle East	414.46	355.55	86.5819	747.082	705.716	12.2392	275.393	56.5058	14.4849	468.415
oil & gas	Africa and Middle East	706.086	853.137	132.191	1499.11	2054.81	36.216	807.078	106.884	51.9368	827.664
other manufacturing	Africa and Middle East	1216.21	278.172	26.0224	389.925	714.214	87.0426	341.811	35.7112	24.7827	220.059
waste & recovery	Africa and Middle East	315.206	277.244	31.3744	305.73	1311.19	8.20577	278.651	18.3005	24.5826	198.9
agriculture & food	Asia and developing Pacific	882.31	781.555	28.1952	1784.9	1272.61	17.8883	100.43	68.3706	40.1517	313.956
coal & electricity	Asia and developing Pacific	554.855	1517.23	53.721	5261.8	1772.57	28.6508	896.566	125.924	49.1045	749.071
construction, transport, commercial & service	Asia and developing Pacific	10.8969	26.9739	1.31416	34.0825	99.1801	0.677785	7.13154	3.08805	7.75753	31.7385
mineral mining	Asia and developing Pacific	23.6208	135.62	2.06319	126.903	92.0578	0.917642	27.3492	9.26269	2.10984	33.7774
oil & gas	Asia and developing Pacific	32.031	142.747	4.00809	184.659	202.991	1.57431	30.7183	8.29235	3.90376	73.8913
other manufacturing	Asia and developing Pacific	17.6222	55.2735	1.834	47.1882	58.6485	0.826446	12.3066	4.09887	1.78054	25.4947
waste & recovery	Asia and developing Pacific	100.575	230.411	8.71622	266.342	475.37	4.83993	103.134	24.1481	12.868	181.329
agriculture & food	Brazil	877.308	1471.71	0	1668.55	1582.85	39.5274	33.6382	766.064	219.595	1191.47
coal & electricity	Brazil	3.32072	2.30556	0	5.89921	33.4699	0.143677	0.635888	12.0114	0.345189	9.37952
construction, transport, commercial & service	Brazil	2.44666	1.66132	0	8.14894	8.35341	0.0992566	0.6179	3.26436	0.273658	12.8365
mineral mining	Brazil	14.6027	19.0569	0	221.57	61.6639	0.881889	19.5848	21.233	2.00223	75.4168
oil & gas	Brazil	7.55084	5.89827	0	39.012	16.3476	0.301835	3.12517	10.1414	0.799357	20.3263
other manufacturing	Brazil	4.51707	3.24935	0	6.4605	17.1237	0.161182	2.20953	31.2966	0.432344	20.5725
waste & recovery	Brazil	37.2375	173.413	0	109.983	266.689	1.15863	51.0511	50.317	2.8588	150.677
agriculture & food	China	179.616	586.239	32.9748	0	770.137	9.30187	12.3325	27.0799	16.1216	145.966
coal & electricity	China	663.802	933.075	106.935	0	1584.32	59.8184	238.164	246.008	107.775	1067.48
construction, transport, commercial & service	China	11.9336	17.9212	1.91189	0	44.115	1.27538	4.07983	4.62103	3.30071	26.3925
mineral mining	China	54.1971	84.3399	8.74681	0	136.8	4.67784	21.2985	20.4862	9.42546	88.0849
oil & gas	China	41.6995	91.7498	6.19343	0	128.083	4.17864	15.8006	19.774	7.75076	72.7337
other manufacturing	China	20.0708	29.4515	3.56655	0	52.921	1.92846	7.70046	8.02132	3.46517	34.8237
waste & recovery	China	122.648	166.493	17.4713	0	302.875	10.6147	36.4354	44.803	19.2777	207.013
agriculture & food	Developed Countries	937.821	1094.02	69.1803	1838.04	5356.27	136.692	50.6793	219.39	163.165	1265.42
coal & electricity	Developed Countries	102.385	109.831	12.1947	173.408	528.206	12.2512	114.008	18.8184	19.6893	85.9057
construction, transport, commercial & service	Developed Countries	17.6624	12.144	2.08439	23.3558	123.444	2.70231	4.09372	6.31021	17.9573	98.8117
mineral mining	Developed Countries	109.01	57.8382	14.2846	171.956	664.526	18.8166	43.8902	27.6422	39.1825	275.456
oil & gas	Developed Countries	106.73	66.4387	13.6475	142.315	956.202	12.7547	24.5986	40.4067	34.0445	464.179
other manufacturing	Developed Countries	30.9702	19.2128	4.30408	34.453	159.247	9.53057	6.3701	12.8182	9.74435	111.155
waste & recovery	Developed Countries	300.981	228.876	23.8357	255.72	1749.78	51.3266	113.39	59.4032	54.187	366.387
agriculture & food	Eastern Europe and West-Central Asia	39.6515	94.1599	16.1602	206.454	110.793	97.6932	6.63324	3.01172	113.731	18.1385
coal & electricity	Eastern Europe and West-Central Asia	18.3582	12.0033	1.35836	33.013	104.729	32.5442	4.81778	3.67943	93.1251	14.7276
construction, transport, commercial & service	Eastern Europe and West-Central Asia	12.3211	9.64476	1.332	104.129	57.2903	8.10544	4.56644	2.72762	87.3032	12.917
mineral mining	Eastern Europe and West-Central Asia	17.0768	13.6104	1.22243	144.846	113.438	8.2689	5.76873	3.92342	13.7126	14.0939
oil & gas	Eastern Europe and West-Central Asia	74.1101	60.5256	7.4771	630.468	380.342	50.4536	26.4873	12.6365	87.9648	74.5066
other manufacturing	Eastern Europe and West-Central Asia	7.69561	6.25855	0.776548	59.4143	24.2489	13.5825	1.6989	0.968576	11.2865	4.45138
waste & recovery	Eastern Europe and West-Central Asia	31.6187	13.0382	1.74079	43.0287	156.304	29.6341	7.36342	2.79358	107.808	13.1062
agriculture & food	India	1407.9	1332.51	38.6465	567.862	917.182	21.096	0	83.6255	49.0322	950.78
coal & electricity	India	90.55	81.9552	12.1461	48.3979	112.664	1.89649	0	19.7539	5.26061	94.1096
construction, transport, commercial & service	India	6.10911	5.18897	0.452616	3.78045	18.4701	0.14403	0	1.06022	1.7266	10.6278
mineral mining	India	15.4789	16.2042	1.46164	14.7678	20.6576	0.324711	0	3.13804	0.855608	15.7725
oil & gas	India	18.3014	25.1058	1.02219	23.307	17.6982	0.245734	0	2.08947	0.650041	26.9247
other manufacturing	India	13.4462	11.0796	2.22229	7.87767	18.3694	0.406861	0	2.9593	0.813452	18.7469
waste & recovery	India	85.4459	68.5118	5.66916	49.8928	145.246	1.5709	0	13.5624	13.463	149.534
agriculture & food	Latin America and Caribbean	490.439	341.107	350.951	786.978	1477.38	89.492	26.3873	1433.25	416.355	987.905
coal & electricity	Latin America and Caribbean	11.8118	7.8896	8.37685	11.5025	73.5872	0.617362	6.34773	24.6217	1.10939	22.1878
construction, transport, commercial & service	Latin America and Caribbean	9.13544	7.64161	6.67421	13.4748	73.0992	1.15317	4.26287	11.3935	5.77457	82.9817
mineral mining	Latin America and Caribbean	18.7713	19.2111	10.683	89.5552	76.8215	0.908689	10.6809	62.7477	2.07154	191.419
oil & gas	Latin America and Caribbean	38.6308	35.1107	55	83.5633	144.241	4.73219	20.151	130.178	23.6527	251.366
other manufacturing	Latin America and Caribbean	7.8152	5.05666	9.21727	9.94781	35.1951	0.378723	1.95331	39.3411	1.45293	58.1151
waste & recovery	Latin America and Caribbean	49.7474	186.159	83.9213	243.423	380.665	12.467	62.2071	125.56	42.4658	582.709
agriculture & food	USSR/Russian Federation (1990/1991)	6.48857	11.7262	0.452411	11.5539	21.4871	17.1644	0.861546	0.795207	0	1.75134
coal & electricity	USSR/Russian Federation (1990/1991)	141.55	331.249	17.1932	433.503	1118.94	68.651	82.8281	28.3645	0	103.777
construction, transport, commercial & service	USSR/Russian Federation (1990/1991)	55.8338	26.4535	4.37076	81.4289	259.014	58.8027	14.7535	22.2988	0	63.5704
mineral mining	USSR/Russian Federation (1990/1991)	16.9605	28.246	2.25644	114.392	182.92	10.8885	8.24006	7.16916	0	50.4838
oil & gas	USSR/Russian Federation (1990/1991)	152.103	124.065	22.8493	365.264	957.202	126.878	40.5186	75.4471	0	236.161
other manufacturing	USSR/Russian Federation (1990/1991)	19.8507	9.88447	2.49076	27.9906	59.1688	76.6861	5.1725	3.95042	0	9.40356
waste & recovery	USSR/Russian Federation (1990/1991)	61.4028	66.3676	6.02468	86.5951	401.519	113.014	19.6377	26.2116	0	94.8491
agriculture & food	United States of America	198.293	868.095	116.379	835.358	1817.58	10.6281	31.9912	1305.17	57.581	0
coal & electricity	United States of America	38.4803	26.7838	13.3942	32.6043	225.247	0.834065	37.5497	39.7491	1.89468	0
construction, transport, commercial & service	United States of America	38.5131	12.8504	14.7993	29.352	153.351	0.727347	7.02622	16.8326	4.5398	0
mineral mining	United States of America	0.978899	1.2985	0.528059	1.7291	4.39677	0.0257096	0.652391	2.26711	0.0544381	0
oil & gas	United States of America	61.5565	78.3911	48.2265	124.786	352.192	2.06534	37.387	155.084	7.89146	0
other manufacturing	United States of America	9.8306	14.5777	6.36482	28.7578	66.6611	0.470379	4.5897	23.2628	1.47086	0
waste & recovery	United States of America	46.341	219.901	52.0864	173.318	1112.12	2.08231	84.4109	237.339	14.485	0
