# Supplementary material for: Global methane footprints growth and drivers 1990-2023
Source: Nat Commun. 2025 Sep 3;16:8184. doi: 10.1038/s41467-025-63383-5 (PMC12408836; doi:10.1038/s41467-025-63383-5)
Supplement: Supplementary file 6 — Supplementary Data 4 [file 41467_2025_63383_MOESM6_ESM.xlsx]

## Sheet: EDGAR int, GLORIA MRIO
unit: kt	1990	1991	1992	1993	1994	1995	1996	1997	1998	1999	2000	2001	2002	2003	2004	2005	2006	2007	2008	2009	2010	2011	2012	2013	2014	2015	2016	2017	2018	2019	2020	2021	2022
Rest of Americas	239.998	469.546	409.612	435.392	410.832	380.06	388.622	423.376	492.486	596.151	528.386	544.275	491.717	508.006	422.841	383.86	375.83	360.037	312.828	474.766	402.432	441.673	378.962	420.486	381.867	567.396	471.389	508.919	339.633	407.893	352.763	373.92	419.851
Rest of Europe	111.728	141.761	215.955	161.715	170.418	132.646	135.183	127.958	135.825	139.038	160.453	150.301	155.726	169.731	163.023	168.754	189.17	214.748	218.336	180.737	219.069	198.004	203.693	193.691	139.244	94.4231	71.7564	68.9397	65.911	80.2796	59.3245	62.931	68.4717
Rest of Africa	236.533	252.005	261.163	251.661	262.643	260.358	242.296	245.591	240.811	255.592	238.168	241.614	227.625	236.761	255.315	267.89	260.777	266.051	276.671	283.374	264.694	300.338	310.756	306.974	303.27	307.553	313.902	315.628	314.762	322.262	309.944	301.86	340.245
Rest of Asia-Pacific	403.147	400.327	403.658	413.776	419.054	457.026	474.028	491.025	506.216	467.913	476.847	482.089	484.647	493.784	495.767	506.176	569.128	583.537	592.365	551.552	569.511	560.176	574.855	569.588	566.721	597.992	597.753	623.449	665.432	692.741	617.153	612.417	515.001
Afghanistan	301.813	329.2	381.094	411.521	350.379	414.495	412.08	434.777	457.344	457.406	479.063	448.597	521.922	558.849	592.553	582.257	552.404	582.908	593.29	614.623	713.691	739.515	744.526	740.665	769.31	752.268	736.243	757.804	875.346	824.083	724.121	720.698	752.266
Angola	559.702	603.972	551.291	653.365	747.338	690.034	741.279	929.266	1219.34	1004.4	1043.2	967.478	552.029	572.644	636.073	594.083	429.138	491.06	518.276	569.792	503.804	554.577	575.479	621.733	612.97	709.02	639.096	661.778	614.165	555.875	535.064	499.036	711.423
Albania	128.009	137.462	125.813	122.567	132.265	134.294	131.053	117.917	113.012	116.32	115.659	115.794	119.383	131.711	124.661	126.001	115.125	128.598	118.733	126.912	118.696	116.639	119.495	116.166	131.079	133.577	132.741	131.254	134.115	125.704	110.502	121.447	116.247
United Arab Emirates	438.543	604.881	675.17	705.344	735.235	576.781	544.178	536.329	591.616	666.774	623.044	534.68	639.341	509.52	634.491	665.328	717.277	1031.09	1093.43	1094.08	961.804	1022.81	968.747	975.872	972.856	908.672	1040.33	1033.4	1169.17	1427.75	1325.6	1515.17	1047.07
Argentina	4424.07	4575.08	4743.85	4682.73	4582.07	4391.65	4319.23	4408.11	4531.95	4489.77	4550.01	4505.67	3909.16	4279.55	4299	4292.45	4525.72	4544.2	4515.4	3865.54	4099.45	4127.6	4387.87	4560.95	4587.14	4925.53	4831.67	5051.51	4820.6	4333.54	4565.29	4396.07	4247.78
Armenia	0	83.6183	77.1102	77.3798	72.7136	84.3053	79.6411	80.6064	79.6661	78.5819	80.1185	78.8879	83.0429	82.1263	92.376	105.264	110.775	116.755	116.596	107.682	109.283	112.89	107.057	113.706	108.787	118.02	122.965	119.251	118.075	113.15	110.298	104.399	103.333
Australia	3449.27	3556.13	3338.75	3322.35	3434.84	2960.93	2877.15	2934.48	3188.34	3149.83	3140.41	3274.87	3076.68	4314.83	3811.88	3948.21	3881.94	3987.12	3889.35	4040.68	4195.41	4432.18	4731.9	4701.59	4384.3	3908.53	3427.98	3634.11	3401.36	2215.69	2516.37	2568.36	2176.21
Austria	1140.39	940.297	1107.37	987.467	978.535	1040.19	987.984	928.66	884.831	867.603	872.383	860.623	820.608	879.203	834.05	858.922	827.736	799.823	782.581	766.041	799.383	807.681	787.743	788.518	754.724	695.374	707.969	726.032	739.688	731.63	656.783	722.206	629.605
Azerbaijan	0	467.014	323.507	383.546	363.425	286.475	301.707	325.024	362.161	351.87	341.907	349.174	388.66	448.301	470.091	454.853	475.01	495.114	497.028	501.323	523.796	538.676	552.916	490.145	548.103	551.915	516.632	536.393	563.332	566.872	616.407	579.388	623.454
Burundi	86.5139	86.4815	90.9255	91.2135	90.2917	95.3653	94.0621	91.9349	94.179	87.8148	90.7492	93.4452	93.3723	99.192	100.491	109.185	118.914	121.351	129.948	134.399	143.496	150.618	150.559	171.574	174.887	174.353	182.773	200.063	208.524	186.317	182.277	182.152	220.294
Belgium	1409.43	1369.47	1407.98	1416.11	1263.73	1155.53	1149.6	1084.07	1059.64	1117.32	1078.45	1036	1116.55	1128.32	1172.05	1291.44	1267.81	1255.7	1302.15	1155.73	1194.4	1208.76	1227.39	1282.59	1281.87	1075.14	1078.57	1029.92	1057.32	1146.34	942.723	943.446	935.526
Benin	104.46	104.678	111.682	116.168	113.961	121.305	127.612	130.403	135.835	142.351	139.305	145.893	143.79	156.584	158.28	157.093	168.416	168.31	168.016	182.836	199.041	199.757	209.288	238.75	208.929	212.934	220.068	240.934	246.135	262.877	281.878	274.068	328.203
Burkina Faso	307.618	308.939	326.993	332.699	327.095	352.817	372.651	374.607	380.246	378.21	383.347	397.546	407.059	483.609	500.657	523.609	531.981	544.626	574.499	595.861	591.305	584.749	625.27	641.081	656.99	657.515	695.88	720.648	746.526	744.759	780.376	797.527	862.967
Bangladesh	3992.67	3889.82	3896.78	3811.33	3839.56	3907.72	3887.43	3913.36	3851.57	3940.29	4017.94	4022.33	4125.68	4216.34	4098.04	4162.07	4245.59	4317.7	4549.74	4587.36	4686.45	4707.52	4612.34	4709.27	4726.97	4994.29	4962.64	5212.59	5313.76	5408.31	5428.43	5442.74	5465.47
Bulgaria	725.295	573.174	562.494	583.31	462.079	422.502	369.813	357.009	383.795	432.62	434.965	418.511	411.406	437.504	423.584	434.823	449.538	446.356	445.328	425.518	397.734	406.454	393.43	373.707	345.398	359.803	383.947	393.104	375.412	404.343	399.467	409.405	403.553
Bahrain	238.226	269.107	214.348	176.07	186.128	124.624	105.427	115.947	163.703	140.821	102.233	130.062	163.17	132.193	131.402	92.1982	83.6354	89.2743	94.5286	88.3103	96.0893	90.4513	115.058	128.917	163.805	155.032	231.109	207.75	175.059	142.567	145.893	111.585	218.99
Bahamas	23.2879	27.8027	28.7252	26.1435	26.6357	24.5922	22.6649	31.4785	36.99	34.4796	31.0461	30.2499	33.3003	32.5046	32.7549	37.8874	44.4571	35.3288	30.6799	34.8792	31.9029	42.6526	40.14	33.2707	38.1277	34.808	39.4885	39.5809	34.281	36.667	22.4108	33.1943	19.3924
Bosnia and Herzegovina	0	280.447	237.879	209.69	123.041	97.3904	105.733	117.331	153.865	155.171	146.016	141.319	149.251	163.292	165.906	180.708	180.57	180.189	193.043	173.147	167.081	182.896	164.186	166.929	180.439	174.921	180.054	178.828	206.473	210.322	203.441	174.886	187.743
Belarus	0	1375.86	909.059	1063.52	1202.79	781.884	729.926	693.116	800.346	801.283	702.398	734.91	744.606	754.908	714.237	664.976	690.697	682.669	672.839	726.881	786.55	705.037	647.579	736.643	761.342	744.412	695.596	721.735	732.058	815.718	688.384	663.06	603.945
Belize	9.69222	10.9857	9.48436	10.3867	9.58447	10.178	13.4572	13.6491	15.6306	16.0583	16.1645	20.6938	19.0693	18.3379	17.2417	16.5559	16.6919	18.0707	17.2919	20.088	16.6285	18.7145	19.1371	18.6061	14.1298	19.3126	22.9138	20.9947	22.76	15.847	17.1994	17.288	17.5007
Bolivia	661.548	688.393	726.877	737.404	755.107	572.049	582.352	639.339	587.594	623.675	606.637	557.712	573.688	570.456	567.933	577.096	572.51	595.214	628.93	674.097	674.819	697.841	701.254	726.202	733.025	780.477	826.936	839.417	854.601	863.497	883.07	872.914	889.453
Brazil	14128.8	14778.7	14937.3	15458.4	16677.1	15387.8	14852.1	15207.2	15553.6	14860	15120.7	15048.4	16032.3	16519.5	16829.6	17263.8	17787.3	17601.8	18797.2	19126.8	20985.3	21288.6	21634.5	21835.4	21356.1	20546.2	20629.9	20650.8	20055.3	21850.5	21409.2	21418.2	19661
Brunei Darussalam	50.2709	41.5348	52.3314	53.2023	61.1713	59.1979	65.5702	77.8753	87.8186	84.0776	88.8339	79.4256	83.0174	79.159	77.532	77.0876	89.7623	97.1152	95.1456	85.1572	96.3785	113.999	116.118	99.536	78.5806	94.1507	85.7586	90.3118	101.931	88.0788	88.3318	72.2527	136.602
Bhutan	26.3817	26.0167	25.5056	24.5136	26.0221	33.2061	34.8716	36.5739	36.7433	39.7118	40.1808	39.6399	40.6037	41.4428	42.6713	48.2145	41.4481	45.3208	41.5809	46.6253	51.5301	52.6214	51.1251	50.9392	51.3516	56.7828	53.3969	56.5319	54.9672	48.3773	55.774	46.5829	44.3078
Botswana	175.845	141.352	141.641	127.833	142.169	160.009	149.934	161.269	161.728	176.154	176.951	169.703	119.957	123.48	125.877	125.6	130.716	144.488	150.749	174.93	181.298	158.3	168.358	152.528	127.369	149.087	97.1126	112.264	94.967	117.562	143.233	120.308	95.345
Central African Republic	132.585	141.065	142.254	143.036	140.479	153.218	157.274	157.933	163.474	169.278	174.844	179.141	181.535	181.8	185.866	190.497	197.206	213.773	213.579	219.667	220.293	235.976	240.951	237.929	235.434	239.552	247.889	243.274	252.621	262.022	268.314	271.428	281.778
Canada	3935.01	3962.9	3908.58	3922.16	3995.2	3101.2	3163.08	3259.93	3219.82	3322.58	3331.61	3315.67	3429.73	3631.38	3779.43	3831.41	3909.54	3838.73	3863.12	3559.6	3852.95	3816.54	4003.66	3885.73	3861.12	3723.48	3672.25	3667.46	3524.53	3405.08	2996.75	2743.75	3419.19
Switzerland	780.712	851.979	886.289	763.183	749.442	898.75	864.829	776.09	804.269	873.195	821.799	796.277	897.354	891.776	816.556	851.453	825.779	808.523	765.759	821.595	854.524	890.977	890.067	813.711	776.038	778.483	877.193	833.44	818.54	699.564	718.367	621.115	686.589
Chile	747.344	768.683	864.186	916.776	918.465	1008.21	1101.91	1136.69	1079.92	1061.39	1144.3	1123.6	1177.95	1143.13	1165.38	1273	1277.47	1305.6	1334.58	1375.57	1243.58	1490.61	1540.88	1454.53	1436.71	1384.52	1422.5	1353.43	1445.07	1198.48	1212.95	1345.18	1446.29
China	43927	43445.9	44392.5	44853.6	44119.2	45280.9	45797.1	45105.9	45060.3	45679.9	45686.3	45904.6	46411.7	47884	51004.9	53052.5	54447.4	54637.4	56179.5	60451.6	63282.1	68042.5	68466.3	70500.1	72628.6	73583.5	72259.2	73448.7	76578.1	79254.1	79973.8	82466.5	86926.6
Cote d'Ivoire	265.613	271.296	306.194	284.5	253.959	309.463	457.349	309.109	293.963	297.045	297.351	373.371	367.558	408.692	432.335	381.234	375.696	377.549	412.175	410.32	405.548	437.519	478.84	502.388	503.112	522.769	539.886	589.271	620.256	624.792	612.829	602.734	679.489
Cameroon	547.345	536.848	531.661	528.97	463.375	448.86	523.192	522.158	548.794	559.501	571.159	543.468	589.538	624.284	616.424	630.032	592.601	564.668	558.12	602.123	601.758	574.128	594.922	628.826	641.746	732.436	778.863	738.276	739.302	763.838	748.918	713.028	732.639
DR Congo	587.701	610.026	611.894	621.502	550.752	539.028	604.933	598.899	686.114	537.527	706.549	677.598	651.338	669.75	691.101	733.284	744.306	730.273	752.929	795.292	831.971	865.153	990.064	1006.19	1097.02	1175.76	1316.47	1314.07	1379.34	1210.96	1336.64	1246.3	1165.47
Congo, Rep	80.1957	60.0772	63.4369	63.2888	72.89	70.6363	68.7436	73.5398	74.8799	67.8266	65.229	66.0068	67.7256	75.409	81.1619	86.9992	95.1806	118.73	107.299	118.688	119.465	119.402	119.613	126.38	133.222	144.055	138.938	111.135	127.283	92.495	116.754	111.842	216.447
Colombia	2379.7	2389.02	2463.1	2529	2617.93	2654.34	2716.97	2748.28	2714.18	2551.44	2567.53	2606.67	2635.8	2619.5	2586.08	2648	2683.67	2760.81	2809.88	2887.63	3023.66	2975.72	2907.77	2898.48	2935.05	2864.41	2897.48	2987.62	3112.47	3135.91	3255.23	3235.34	3315.81
Costa Rica	197.296	216.297	217.036	220.065	215.388	170.747	172.705	170.77	188.708	213.03	186.624	184.734	183.293	177.146	198.502	193.948	209.902	223.053	240.633	228.318	237.301	245.915	247.916	246.164	235.508	248.86	270.806	263.63	255.772	228.011	223.433	219.529	189.007
Cuba	600.554	589.402	522.751	486.182	535.542	499.776	542.368	540.765	541.611	514.648	581.133	576.939	567.216	565.087	520.015	485.971	536.162	541.422	584.722	578.576	481.45	481.377	490.757	503.32	481.224	530.976	538.925	523.787	529.933	540.187	537.204	489.691	536.379
Cyprus	51.3577	98.2823	86.5717	73.6365	67.2482	78.8717	76.7153	68.1105	66.8386	72.8919	118.098	98.2009	104.019	124.749	125.452	134.936	131.891	121.081	131.632	98.4662	111.011	111.018	98.7741	87.8463	84.7124	85.3676	87.6806	98.0567	114.923	132.516	106.911	112.671	102.299
CSSR/Czech Republic (1990/1991)	1091.55	782.643	808.203	765.499	694.821	611.594	643.489	623.695	589.999	585.943	586.774	566.504	597.158	606.08	621.018	624.735	631.298	637.493	675.848	660.274	677.327	678.345	645.153	630.276	628.072	642.405	661.461	653.647	677.482	704.409	572.704	588.915	632.685
Germany	9245.41	8656.94	9740.56	8622.87	8430.19	7928.25	7578.45	7338.28	7389.76	7423.16	7236.11	7148.7	7312.46	7540.01	7271.59	6848.85	7094.82	6923.68	6829.67	6290.33	6378.38	6305.69	6146.68	6117.85	6075.79	5732.97	5938.05	5869.95	6101.38	6121.81	5050.32	5237.58	5352.79
Djibouti	15.2496	15.3526	15.7854	16.1402	15.134	20.0073	19.4139	19.1383	19.0048	19.2537	20.6177	20.3407	20.8454	21.4189	22.551	22.7791	24.2776	25.2295	26.142	25.4011	25.4748	32.3398	48.0498	49.2878	46.1392	39.9269	41.0861	43.415	41.8871	44.9596	47.6184	48.313	53.9215
DR Yemen (Aden)	19.6408	0	0	0	0	0	0	0	0	0	0	0	0	0	0	0	0	0	0	0	0	0	0	0	0	0	0	0	0	0	0	0	0
Denmark	671.519	719.841	760.403	736.488	751.484	844.39	799.472	773.875	727.955	697.336	653.013	635.878	652.449	646.354	610.82	729.513	787.254	927.345	823.226	695.193	704.894	714.63	690.555	725.384	742.135	793.215	942.226	847.196	896.469	970.903	568.962	508.951	829.364
Dominican Republic	306.832	341.549	335.111	348.01	346.79	395.932	401.318	362.397	407.692	342.203	343.308	353.832	368.402	335.164	349.186	379.883	348.345	406.64	430.48	441.033	426.299	451.982	470.085	443.261	408.078	415.502	443.554	442.727	470.102	491.348	490.749	509.354	501.581
Algeria	2007.88	1850.47	1753.56	1979.82	1932.34	1651.64	1602.16	1590.06	1744.11	1618.37	1265.8	1314.22	1322.38	1327.08	1224.5	1040.24	1031.48	1020.46	980.057	1293.58	1154.01	1143.63	1167.1	1198.77	1449.66	1645.96	1878.53	1782.3	1867.79	2096.72	1789.44	1685.26	2144.83
Ecuador	592.81	593.865	634.736	720.519	760.998	810.423	821.295	827.326	826.458	750.346	651.638	742.405	787.702	829.324	866.841	822.886	824.852	765.003	730.236	805.979	831.867	774.202	847.987	890.441	874.934	908.816	852.479	845.386	816.346	808.674	806.987	796.124	790.779
Egypt	1625.13	1785.3	1775.29	1802.08	1848.09	1834.22	1750.94	1872.47	1780.81	1888.48	1839.41	1982.58	1642.8	1483.13	1500.59	1684.15	1717.78	1878.54	1955.24	2346.49	2348.04	2556.32	2768.59	2671.4	2649.81	2145	2159.04	2095.49	2039.27	1902.15	2507.72	2568.9	1947.48
Eritrea	0	0	0	101.172	106.162	107.038	111.426	121.549	130.568	136.866	139.94	135.685	135.242	142.566	144.745	145.583	141.739	146.268	146.944	148.416	149.241	132.904	130.672	150.357	133.386	130.897	142.129	130.337	132.422	139.862	141.151	142.799	146.952
Spain	2987.86	2982.28	3025.74	2859.42	2952.54	3069.68	3017.04	2991.07	3099.27	3107.84	3205.54	3283.64	3374.32	3435.09	3485.09	3583.43	3599.66	3688.78	3624.64	3284.58	3146.01	3079.04	2819.29	2678.75	2654.47	2590.68	2467.67	2477.99	2672.41	2236.32	2552.47	2596.57	2518.98
Estonia	0	140.392	122.884	124.894	114.04	86.9605	85.6608	72.3648	76.6745	90.4862	99.6704	100.289	109.295	114.375	108.687	114.509	107.582	105.025	104.262	85.0836	90.8266	99.4925	109.318	108.486	106.3	107.348	102.258	100.807	106.805	102.384	90.0469	103.041	90.7278
Ethiopia/DR Ethiopia (1992/1993)	1697.03	1750.16	1801.47	1612.69	1562.03	1606.17	1711.9	1726.02	1866.36	1898.95	1743.05	1910.87	2015.98	1991.88	2001.77	2046.1	2238.35	2432.06	2706.55	2865.97	2831.07	2768.84	2957.88	3101.75	3261.98	3490.8	3620.48	3709.31	3616.84	3943.73	4081.2	4201.55	4325.1
Finland	1311.33	1143.64	1230.65	1066.79	1028.33	1015.59	926.269	930.715	896.892	961.707	969.078	989.165	942.067	1010.3	1087.93	1088.02	1083.74	972.122	907.184	859.215	851.477	846.154	879.61	881.635	838.719	843.151	818.915	715.032	751.499	726.056	632.92	596.84	594.621
France	5479.97	5076.21	5335.33	5074.39	5061.08	5304.65	5231.35	5102.73	5155.17	5476.13	5777.99	5920.64	5701.98	5962.01	6482.65	6476.52	5728.25	5738.49	5852.32	5509.93	5474.96	5424.69	5459.96	5408.2	5397.46	5175.41	5088.7	5188.46	5766.26	5328.68	4445.99	4602.64	4683.44
Gabon	95.9118	96.8519	101.405	96.5992	88.868	100.147	108.776	92.8031	124.223	110.289	117.134	86.6877	91.7116	91.0097	95.4869	81.8453	112.227	101.017	111.711	112.841	109.669	107.054	106.62	105.925	136.565	129.891	132.301	94.0719	87.0423	103.995	116.441	96.7169	156.469
United Kingdom	7480.93	7349.14	7605.7	7125.15	7152.45	6078	6157.52	6213.81	6256.17	5468.65	4627.27	4504.43	4569.24	4757.11	5053.19	5086.55	4912.26	4715.65	4350.8	3963.71	4041.96	4047.66	4178.25	4339.34	4440.27	4418.12	4102.11	3981.84	4092.41	3686.31	3473.49	3368.21	3217.14
Georgia	0	134.212	191.278	170.662	162.528	164.69	176.351	184.267	167.128	158.357	144.586	138.889	134.746	133.033	134.785	137.035	141.157	141.227	143.776	124.112	121.352	123.147	133.46	118.592	125.888	112.173	107.168	101.928	104.998	90.3518	101.043	97.8817	99.7551
Ghana	246.842	267.625	277.463	287.808	286.483	291.185	298.012	309.496	357.175	350.444	358.399	382.548	389.571	406.732	406.907	431.42	442.579	456.328	491.425	472.889	494.02	581.175	579.321	640.316	601.376	634.587	625.103	659.641	666.424	689.931	712.392	688.035	720.985
Guinea	193.423	216.802	221.597	238.844	250.947	274.404	279.061	285.388	290.677	303.502	305.428	304.657	318.019	326.715	340.931	348.189	357.937	385.784	387.892	417.955	479.523	502.969	531.417	561.887	583.355	616.819	643.05	662.283	688.551	695.347	699.411	673.515	802.556
Gambia	30.345	31.6004	27.7546	28.4339	30.8033	38.4476	38.3476	36.7642	33.7794	34.6016	35.8842	29.4437	26.7614	34.821	32.1218	33.4626	34.4601	34.6661	37.9036	45.5841	45.5282	38.5167	40.4045	42.5351	44.577	45.6919	43.5201	45.5595	44.8954	46.8916	50.0468	52.0472	53.4515
Equatorial Guinea	5.15657	5.13094	4.39752	4.44051	26.3087	23.8104	36.3799	27.19	36.0547	29.0363	25.9588	32.4447	42.2692	65.6761	57.996	67.4848	49.7102	49.8066	49.8715	67.2634	54.9964	52.8273	75.0904	71.043	60.6809	53.6351	48.7489	41.4171	45.9505	55.76	75.1859	53.3699	106.832
Greece	869.262	896.568	899.789	854.963	818.304	850.607	873.16	836.427	911.99	979.453	1019.04	910.349	906.738	944.292	967.921	1033.82	1044.5	1149.53	1189.46	1053.96	873.415	805.495	763.449	693.819	700.85	687.273	692.447	711.591	761.947	705.928	639.889	666.047	910.462
Guatemala	286.329	306.415	332.088	343.202	344.027	380.298	376.944	404.576	425.75	428.124	438.118	473.592	501.241	504.025	522.763	539.369	565.361	583.537	601.189	614.696	626.618	636.951	652.086	649.947	681.746	696.876	734.04	754.898	766.45	758.669	755.388	801.309	777.597
Honduras	164.979	168.086	171.319	161.625	169.271	156.807	162.724	168.323	181.967	181.021	227.493	229.576	256.786	278.578	293.942	293.765	303.008	337.151	338.476	345.162	354.201	333.133	326.347	331.813	321.852	361.576	370.593	370.11	399.807	264.848	339.87	415.13	395.46
Hong Kong	1391.34	1774.72	1291.08	1168.95	1292.13	1368.74	1379.85	1395.91	1271.68	1146.93	1196.79	1252.84	1168.44	1081.8	1066.37	1038.65	1074.18	1035.78	925.554	922.953	859.582	945.543	1044.97	1109.49	1007.53	1002.34	987.07	1041.7	1126.66	826.564	838.175	864.922	891.576
Croatia	0	193.467	160.654	162.105	159.913	245.603	260.776	237.102	226.179	241.032	220.26	226.158	241.393	269.05	292.593	291.82	287.699	299.509	295.279	278.648	257.781	258.139	250.449	238.083	235.216	237.171	232.772	237.539	232.344	216.183	236.667	246.837	244.871
Haiti	182.346	170.992	191.494	193.405	190.826	222.576	223.968	236.074	242.51	248.147	265.294	273.155	275.542	277.601	285.252	291.49	303.081	301.768	309.503	316.081	330.947	339.24	348.656	348.21	358.132	358.993	366.255	379.393	380.625	368.579	334.677	329.059	384.462
Hungary	633.376	704.197	616.233	658.971	617.643	502.536	500.152	497.64	499.271	547.395	529.773	557.589	591.443	591.022	579.339	625.622	637.349	633.032	587.744	509.715	486.215	489.857	454.158	453.453	443.166	424.685	421.978	448.207	475.461	485.66	439.673	467.264	466.863
Indonesia	6063.93	6388	6667.55	6717	6773.47	7508.4	7918.06	7825.27	6584.92	7138.52	7085.93	7186.28	7469.59	7514.65	7705.61	7800.28	8046.16	8080.27	8750.73	8961.61	9310.41	9532.34	9815.2	9645.15	9765.94	9829.97	9822.96	9861.36	9855.36	9301.46	9271.06	9252.48	9562.05
India	24642.3	24739.9	24934.7	24236.6	24302.3	24180.3	24656.3	24999.6	25186	25704.2	25719.8	26538.9	25432.5	26445	26103.8	25327.2	26610.8	27184.3	27966.3	27803.2	28533.1	29389.2	29215.4	27065.6	28791.2	29932.8	30573.4	31415.4	31958.6	33264.3	32371.1	33787.9	33021.8
Ireland	678.352	677.542	698.388	667.396	666.504	446.441	468.409	481.073	481.992	567.495	613.926	593.873	621.186	770.829	690.945	606.708	551.468	537.881	510.098	425.275	396.692	397.801	384.353	371.526	377.808	374.875	464.848	416.563	394.701	908.693	555.088	417.387	518.662
Iran	2939.32	3723.17	3058.99	2524.78	2048.26	2014.66	2333.21	2446.58	2679.05	2311.07	2457.9	2528.21	2532.15	2787.9	2874.29	3279.12	3377.53	3543.37	3780.21	3839.9	3782.7	4411.62	4290.22	4190.26	4068.87	4036.6	4769.34	4622.6	4377.05	4404	4354.9	4438.37	6465.15
Iraq	178.415	383.643	723.569	845.14	887.517	839.202	505.607	431.447	483.001	459.542	443.081	538.462	554.566	636.604	763.393	851.192	743.928	778.836	762.996	1098.77	974.459	937.103	1034.89	1140.75	1193.69	1454.63	1632.45	1399.6	1257.91	1471.57	1418.41	1462.5	1599.06
Iceland	33.8389	35.2405	35.7326	32.6629	32.8021	36.0503	36.7848	37.7131	44.7026	47.2665	51.7385	47.7425	46.5648	47.0561	49.8489	60.7745	68.9433	64.1485	44.076	35.5359	36.9615	34.516	37.8415	37.5578	34.7985	39.5712	41.6712	45.8988	39.8775	37.147	33.7723	34.298	32.3692
Israel	276.779	311.784	321.982	339.76	349.639	456.114	460.154	472.591	442.613	502.013	576.304	584.869	596.977	571.831	618.438	602.608	615.829	632.221	646.039	666.699	676.048	747.795	765.859	798.43	766.816	732.307	790.247	794.139	842.827	769.042	700.793	746.807	878.448
Italy	5710.7	5509.67	6036.81	5191.55	5299.61	5975.88	5973.68	5783.6	5615.52	5541.59	6322.95	5771.8	5823.06	6002.65	5822.28	5928.24	5982.39	5634.48	5579.06	5001.4	5081.76	4927.83	4673.43	4484.76	4229.02	3905.15	3952.01	4034.26	4175.04	4175.07	3505.8	3827.35	3549.52
Jamaica	62.9495	64.3899	66.4581	73.1567	79.9284	108.214	107.976	114.622	111.106	109.871	110.745	107.355	110.45	118.311	98.4521	132.376	135.356	136.748	144.136	128.269	124.999	138.117	134.19	146.868	126.747	98.9913	102.401	104.415	111.517	102.002	126.802	134.674	81.2708
Jordan	182.212	133.546	140.815	149.135	158.522	163.343	172.321	188.741	230.684	190.233	228.801	216.001	216.655	205.298	206.654	226.577	219.141	238.537	247.142	262.868	266.892	262.979	271.723	327.54	329.587	345.157	352.597	373.501	355.304	321.421	335.697	338.603	378.297
Japan	10252	9735.11	10119.8	10126.2	10495.4	12507.8	12172.8	11580.2	10748.1	11161.3	11688	10954.1	10469	11086.2	11372.6	10871.5	10453.3	9684.06	9598.69	9189.53	9705.69	9915.21	10287.5	9665.58	9554.41	8649.03	8749.75	8448.01	9428.92	8126.29	7318.56	7369.58	7839.49
Kazakhstan	0	2500.46	1664.07	1525.24	1487.33	1316.5	1234.43	1027.66	914.443	839.586	822.823	948.222	948.601	916.826	978.197	1119.96	1176.54	1206.02	1120.68	1347.78	1299.55	1289.63	1374.54	1428.75	1320.18	1503.34	1417.77	1475.9	1396.37	1444.05	1606.75	1543.47	1799.26
Kenya	951.604	944.106	940.889	901.228	944.294	1061.64	937.082	963.363	1019.61	1077.61	1021.75	1103.6	1138.46	1212.8	1293.57	1373.14	1355.05	1912.82	2053.65	1943.41	2060.18	2088.38	2104.39	2143.5	2082.78	2122.16	2248.95	2177.48	2345.48	2600.98	2610.68	2617.43	2622.24
Kyrgyzstan	0	231.418	269.1	256.785	230.42	161.54	186.822	176.412	226.452	205.949	201.011	184.761	194.403	200.994	203.179	211.191	241.115	255.499	272.119	248.253	255.992	265.823	288.232	323.062	333.321	322.635	309.391	349.197	344.155	352.581	312.823	319.948	315.581
Cambodia	633.306	602.522	607.67	639.313	569.634	662.287	666.229	677.565	671.59	694.882	663.077	678.135	687.827	735.45	717.582	791.746	825.213	842.782	830.751	847.889	874.876	908.194	895.984	892.084	867.05	867.65	897.697	943.18	958.336	1013.37	991.275	1050.46	776.873
South Korea	3006.88	3303.39	3377.05	3481.81	3647.16	3369.24	3692.28	3696.06	2619.4	3036.66	3445.19	3446.28	3534.57	3578.78	3845.66	4123.08	4310.14	4385.61	3976.52	3706.03	3886.16	4006.24	4124.43	4263.43	4213.12	4216.08	4190.31	4475.17	4497.39	4586.21	4177.55	4427.92	4938.82
Kuwait	486.971	634.278	480.998	576.123	535.548	414.909	500.81	502.041	512.354	525.937	506.125	528.402	580.738	582.915	651.689	761.65	673.693	629.558	558.875	538.101	504.058	444.757	450.67	560.487	770.462	775.137	895.459	849.641	897.058	824.413	538.84	657.675	890.632
Laos	242.446	232.128	234.266	234.32	251.506	257.251	265.973	275.262	255.274	259.567	279.338	286.914	278.877	291.603	298.005	293.794	306.275	315.405	337.18	335.364	367.876	348.856	397.619	401.256	410.156	418.442	413.971	422.626	416.154	411.584	424.403	403.387	438.27
Lebanon	78.2225	169.431	151.104	175.605	191.012	208.819	221.141	225.373	200.531	211.183	215.993	212.413	204.76	216.75	191.488	196.314	214.135	208.534	205.438	216.341	200.959	229.61	274.859	282.036	317.162	320.641	323.76	327.048	337.682	167.457	328.256	350.364	350.597
Liberia	32.5647	33.2564	29.0989	25.5372	23.758	19.0677	19.7039	25.3868	27.2402	30.1828	44.1255	30.9705	24.5172	34.8034	66.0042	70.0457	72.0202	64.0151	68.2942	73.949	77.2668	79.4736	77.6755	68.1706	80.7173	78.6007	78.2404	80.0455	76.4631	94.1345	89.3012	92.0383	88.8577
Libya	484.083	567.534	529.651	543.68	604.695	405.038	468.538	481.292	486.846	442.607	406.112	366.395	388.149	414.694	409.124	435.606	384.873	386.534	393.217	477.333	449.882	320.471	376.247	397.747	434.823	428.124	485.746	425.002	494.66	438.273	254.614	442.364	476.628
Sri Lanka	645.986	618.531	614.832	637.654	668.799	664.063	592.27	604.813	590.863	611.089	618.922	585.681	612.856	644.075	612.363	688.358	689.496	674.006	757.186	714.436	769.31	809.864	803.088	838.217	768.577	882.469	868.419	781.253	843.899	779.967	825.674	784.242	758.981
Lithuania	0	296.976	242.357	264.786	206.613	193.675	190.428	202.471	210.997	203.073	206.518	200.307	200.48	213.471	225.537	221.5	227.504	242.724	245.797	206.602	208.248	204.152	202.044	206.487	199.376	194.463	189.999	192.187	203.711	200.101	172.606	181.013	158.649
Luxembourg	64.2586	74.6402	73.1951	77.1902	77.2162	70.0956	72.1916	70.8861	82.431	82.9063	85.094	73.7396	81.9697	79.5179	82.6933	87.4637	105.387	103.384	112.892	84.2567	84.9512	88.6323	86.6248	88.3993	96.0986	100.24	105.085	107.022	118.882	114.947	84.3756	83.7133	100.393
Latvia	0	214.79	178.279	172.13	134.029	133.084	135.33	126.164	126.419	123.841	125.656	123.744	121.549	136.962	145.107	146.962	159.236	172.33	170.994	158.595	152.426	172.677	162.926	172.069	161.935	156.175	146.913	147.029	141.131	177.866	145.227	178.631	137.997
Morocco	625.835	654.981	655.457	634.658	680.739	717.743	722.872	741.479	786.678	783.483	805.932	791.166	789.839	812.359	838.123	834.329	870.687	907.414	930.117	955.804	987.596	1020.8	1051.71	1085.18	1075.48	1079.79	1152.38	1175.23	1197.14	1323.21	1270.08	1322.43	1299.4
Moldova	0	153.9	98.0643	121.085	117.752	117.086	115.302	107.259	90.3346	72.0749	71.9186	79.5975	83.5945	82.7761	88.5914	88.4476	96.3115	96.0041	93.4793	87.4397	99.5978	104.005	102.741	100.783	99.2222	95.5439	96.5623	104.714	109.297	101.514	100.086	100.51	95.4235
Madagascar	663.563	649	670.404	693.818	669.252	705.523	714.963	718.372	723.665	724.208	723.54	683.134	663.472	672.374	677.297	754.253	750.904	784.001	810.233	824.961	812.185	797.761	804.483	792.597	796.531	812.759	830.836	850.605	849.889	888.342	904.576	885.595	892.218
Mexico	5392.45	5704.24	5753.87	5936.79	6030.75	5060.5	5415.96	5912.88	6154.5	6084.07	6224.19	6319.17	6375.29	6257.26	6379.14	6560.54	6762.6	6809.65	6988.63	6488.74	6772.86	6926.96	6907.63	6979.03	7046.58	6959.92	6958.75	7168.55	7484.23	8317.56	7464.48	7777.67	7703.58
Macedonia	0	84.0051	78.989	77.6583	81.5623	90.0619	89.9969	79.1629	78.8452	69.1013	76.1312	75.1654	79.4938	81.1572	85.4244	78.6991	78.4817	79.021	82.8919	81.4276	77.6689	80.1573	81.1462	76.0291	79.1762	78.1517	79.1115	78.4057	80.0603	81.909	73.9866	78.4183	71.788
Mali	339.423	346.085	333.725	354.665	351.163	369.19	349.647	388.775	405.434	438.947	450.252	441.109	440.667	469.912	462.5	503.236	484.45	504.832	563.183	559.872	598.96	639.226	608.952	671.869	735.226	774.266	830.073	830.344	886.597	923.466	868.906	911.132	984.937
Malta	28.1715	29.8901	29.0047	25.1619	25.9146	42.0226	46.4257	41.2928	41.9942	41.3778	45.6306	42.1991	40.9717	48.3201	45.1762	48.3157	45.6248	48.8195	56.5984	56.6657	64.882	68.7754	64.2178	63.4634	55.8612	57.9664	55.7336	64.5957	72.0141	105.885	80.8556	106.322	70.0205
Myanmar	2129.89	2064.21	2121.92	2162.95	2286.03	2413.09	2348.16	2292.09	2260.54	2364.12	2354.57	2426.33	2475.2	2566.45	2608.24	2723.46	2851.48	3003.77	3117.72	3165.26	3277.29	3275.67	3148.66	3179.11	3214.84	3148.84	3223.92	3262.19	3180.61	3244.79	3593.34	3430.68	3183.84
Mongolia	313.605	283.37	320.736	293.698	297.867	283.873	309.398	218.035	206.379	223.994	152.141	245.55	135.666	75.0297	73.4923	166.8	70.1014	221.949	308.882	287.41	260.036	285.042	296.967	352.059	301.816	416.483	376.249	439.645	487.275	547.578	388.358	500.147	517.822
Mozambique	213.772	215.078	216.895	219.363	228.376	243.944	246.551	254.379	270.489	286.645	289.178	226.962	315.219	299.793	308.939	341.671	330.13	314.947	325.818	302.659	335.137	352.431	430.882	502.164	517.445	448.22	452.839	458.46	517.617	535.167	539.523	529.195	599.299
Mauritania	167.415	176.164	173.785	176.156	173.407	172.617	171.866	185.241	192.277	219.623	228.435	235.323	238.627	247.581	248.295	256.475	262.883	253.735	244.837	246.362	236.919	209.862	229.941	243.11	257.624	269.726	266.881	273.854	281.233	288.056	281.86	295.902	289.138
Malawi	140.583	141.978	149.66	147.159	127.461	142.092	149.398	153.444	160.887	163.507	161.684	161.617	166.846	167.263	171.266	179.173	177.052	196.09	210.155	209.694	224.203	212.746	214.183	241.04	231.645	254.091	272.152	273.469	307.863	328.566	361.737	375.525	389.242
Malaysia	947.018	996.964	1087.97	1142.04	1202.82	1065.78	1131.08	1230.7	830.182	813.141	978.203	1021.89	1109.16	1132.98	1132.82	1117.09	1091.99	1228.52	1172.19	1204.64	1314.56	1356.5	1487.27	1558.38	1557.79	1654.1	1686.59	1723.58	1834.01	1799.49	1594.89	1731.13	2041.72
Namibia	121.699	128.12	124.134	123.55	133.751	130.318	124.681	121.359	132.721	145.145	121.776	101.201	72.0398	101.655	78.4473	109.784	70.2737	82.3038	102.349	124.189	96.4218	93.9769	104.473	104.387	99.8448	109.526	140.505	126.101	144.78	158.68	104.247	178.831	110.826
Niger	299.988	322.381	326.503	349.776	360.162	377.131	382.035	408.03	422.033	432.558	437.696	452.149	477.912	494.794	522.541	538.271	547.693	562.46	589.881	594.674	580.47	622.771	634.802	714.552	712.583	761.59	809.474	810.918	880.928	910.827	987.692	1026.88	1084.67
Nigeria	2701.92	2587.34	3014.51	3148.01	4359.55	2808.39	3318.5	2842.78	3086.08	3061.97	2755.83	3339.5	3035.1	3168.44	3525.39	3604.45	3549.53	3931.33	3778.38	3987.54	4253.13	4502.79	4540.34	4978.09	5154.53	5669.59	6044.7	5942.19	5876.83	6307.28	6542.16	6159.57	6482.15
Nicaragua	222.05	203.897	218.374	237.223	244.22	230.483	232.074	246.081	251.947	309.302	279.721	291.341	288.45	297.221	283.596	298.771	297.398	307.16	306.574	316.034	305.332	351.619	349.054	346.972	353.529	348.656	387.732	384.765	405.398	420.19	399.55	409.586	179.172
Netherlands	2273.59	2148.41	2537.74	2409.2	2465.05	1818.95	1821.02	1678.43	1674.83	1773.99	1703.49	1793.77	1966.58	2006.13	1992.55	1918.55	1945.2	2085.94	2044.46	2058.15	1906.43	1877.33	1826.62	1805.03	1722.56	1764.96	1715.13	1739.78	1881.61	2142.48	1660.89	1789.71	1883.12
Norway	524.953	511.491	550.657	542.494	553.712	476.366	507.66	515.587	524.654	503.042	524.085	528.007	527.734	583.557	589.295	549.885	631.607	619.084	625.209	561.015	573.193	594.941	560.019	553.882	549.431	514.142	528.38	534.424	546.466	574.033	455.747	490.84	542.191
Nepal	979.874	958.676	919.642	965.705	956.365	999.727	1012.7	1010.95	1010.88	1018.18	1026.12	1021.19	1047.51	1060.43	1088.11	1105.64	1123.14	1116.84	1153.21	1189.58	1211.3	1230.2	1239.38	1239.56	1264.58	1270.25	1272.46	1353.95	1386.26	1368.06	1351.15	1370.01	1368.26
New Zealand	1011.71	1156.35	1019.53	1112	1120.67	921.56	954.949	949.484	888.268	836.769	750.004	742.664	757.811	806.234	754.065	803.28	782.032	863.137	764.07	804.951	819.555	872.408	848.172	740.3	792.855	783.654	903.803	902.795	832.567	849.81	1044.61	956.629	929.665
Oman	223.63	302.979	275.482	277.525	269.658	198.945	201.897	240.182	280.657	221.423	191.344	222.736	242.393	255.853	258.588	221.602	252.695	272.112	318.061	296.426	261.362	224.277	260.1	382.085	434.147	466.754	492.241	499.396	434.698	424.784	358.175	542.89	545.504
Pakistan	4235.04	4173.98	4255.1	4426.91	4465.77	4622.79	4768.14	4883.33	4988.47	5083.3	5139.85	5107.21	5209.78	5462.18	5648.57	5888.95	6252.83	6391.8	6721.32	6842.38	6648.41	6995.83	7194.17	7480.15	7737.99	8049.63	8320.47	8745.14	8976.16	8942.2	9128.43	9571.25	9050.16
Palestine	57.821	64.6415	68.1454	86.9308	97.1749	88.3799	92.6036	87.5649	93.4053	101.669	86.3305	77.9314	70.172	80.0679	66.1758	78.901	71.1662	67.1807	78.1419	59.7538	59.103	56.6254	63.1594	69.3356	92.3116	102.281	102.412	105.693	115.039	108.58	93.6816	104.29	102.639
Panama	134.202	133.916	141.119	138.58	129.32	114.764	123.237	96.2195	107.269	104.3	94.6605	98.755	108.929	112.935	115.997	129.021	111.105	134.705	127.481	123.965	124.348	132.781	164.138	201.834	194.972	179.843	204.966	202.831	191.631	193.916	171.204	161.48	162.507
Peru	724.494	776.187	775.017	781.903	798.202	910.523	922.456	928.726	943.538	953.308	933.812	962.238	942.163	961.032	947.461	963.297	920.705	985.957	952.957	1003.72	1056.15	1088.09	1181.39	1210.85	1204.36	1191.8	1207.73	1222.32	1235.89	1285.09	1259.81	1253.66	1247.47
Philippines	2145.11	2140.34	2103.83	2146.96	2240.92	2302.28	2349.55	2440.33	2176.36	2415.42	2377.22	2421.98	2528.45	2485.62	2606.17	2628.7	2658.41	2764.2	2827.51	2904.38	2816.86	2933.27	3062.64	3141.55	3147.43	3277.98	3369.26	3369.53	3569.42	3823.67	3918.48	3775.43	3318.63
Papua New Guinea	41.0298	63.2314	64.9562	45.0798	39.2622	48.3509	66.9499	64.2244	69.0035	59.8497	60.6098	63.2469	68.8737	67.1744	71.6854	76.065	73.2355	77.4391	70.8831	83.7773	85.464	89.1419	106.717	92.9523	73.8653	68.5984	70.3374	63.5626	65.9144	48.7179	88.5565	86.3807	153.517
Poland	4135.51	4067.51	3479.63	3371.39	3287.54	2921.17	2941.52	2933.92	2689.5	2653.33	2502.85	2481.76	2476.03	2317.06	2212.01	2202.84	2199.88	2192.76	2292.34	2065.46	2156.04	2127.35	2128.21	2051.39	2004.53	1954.3	1931.94	1970.75	2044.3	2201.5	1962.01	2069.5	2027.83
North Korea	1086	1050.14	991.151	922.139	889.559	876.793	898.575	877.314	844.863	905.111	923.913	938.737	918.57	912.541	832.164	862.544	905.153	896.237	896.749	787.421	780.133	796.277	791.442	769.305	737.051	694.895	753.701	714.282	665.888	699.223	690.243	0	566.356
Portugal	1027.43	999.771	1054.36	1013.37	900.867	1082.99	1165.81	1181.74	1109.14	1038.73	1020.84	997.626	997.929	1001.62	984.066	980.141	950.383	921.618	921.789	864.915	829.047	768.094	687.604	669.363	670.861	631.689	638.749	644.38	668.213	624.753	694.704	714.686	681.846
Paraguay	518.358	490.384	513.137	543.952	560.262	378.219	463.72	497.145	418.333	537.379	486.996	494.559	329.959	373.57	419.413	394.223	409.722	524.202	539.386	545.136	750.68	339.055	338.122	316.839	369.492	376.184	388.251	428.826	509.388	828.019	640.649	651.769	226.486
Qatar	234.165	260.73	263.093	282.141	295.466	209.548	235.333	366.002	290.434	245.402	217.517	317.558	394.834	397.801	363.314	417.042	220.957	351.87	372.338	436.363	328.873	351.971	325.298	346.996	413.926	400.652	453.876	479.54	458.271	633.102	434.431	409.76	688.568
Romania	1531.53	1293.56	1156.34	1096.94	1080.22	1004.13	1011.45	963.747	958.358	896.909	904.837	919.79	961.596	980.588	1010.99	1041.93	1075.19	1175.98	1187.37	1076.53	1124.01	1006.34	953.372	920.152	976.774	978.701	983.555	1022.01	1052.66	1190.9	1147.01	1187.32	1206.35
USSR/Russian Federation (1990/1991)	13058.2	12732.4	8953.85	9661.97	9770.94	10756.6	10522.6	10279.8	8880.27	7159.96	6851.24	7891.31	8113.53	7870.92	8016.85	7806.48	8179.93	8564.03	8946.35	8737.46	9245.1	9356.5	9434.46	10068.7	9711.49	8974.71	9741.14	10356.7	9427.52	9093.29	11215.5	9885.1	11136.6
Rwanda	158.202	113.781	162.311	156.396	166.027	153.112	165.431	184.419	130.206	142.195	132.995	133.123	141.849	146.132	148.079	146.692	155.599	158.544	173.222	187.936	191.269	189.904	194.455	197.865	194.332	212.553	221.034	222.58	223.635	268.524	208.864	221.604	362.48
Saudi Arabia	1537.81	1943.73	1977.36	2028.06	1868.06	1485.3	1530.88	1500.51	1533.87	1517.4	1755.36	1753.33	1756.24	1868.89	1930.78	2282.78	2565.55	2536.84	2594.72	2548.31	2456.92	2574.25	2794.15	2949.64	3125.27	3271.17	2990.63	2998.87	2894.9	2653.75	2794.71	2821.96	3345.28
South Sudan	0	0	0	0	0	0	0	0	0	0	0	0	0	0	0	0	0	0	0	0	0	262.916	1107.2	721.045	423.981	537.246	355.822	355.514	411.364	608.777	580.412	703.099	579.948
Senegal	213.045	204.87	229.944	239.183	253.464	236.887	255.012	269.752	267.327	279.929	275.782	282.341	297.512	301.411	298.488	309.606	306.105	348.209	361.994	374.356	365.817	375.528	388.3	384.719	351.419	415.352	446.938	472.968	493.568	505.556	549.118	555.374	581.662
Singapore	391.632	416.16	443.293	477.917	534.199	587.274	685.317	705.843	633.761	627.101	721.714	710.237	684.343	574.898	592.427	610.403	613.558	654.578	695.196	686.119	745.92	794.652	890.217	930.169	901.718	840.646	838.631	875.202	912.013	992.304	811.683	912.372	588.752
Sierra Leone	93.8218	96.4883	93.2602	95.9706	90.8283	94.3081	95.1328	93.4257	89.0632	89.9529	89.1527	100.547	112.096	113.926	127.059	139.687	152.126	128.955	137.344	140.693	149.846	166.604	164.972	183.998	183.766	177.285	186.679	184.397	220.394	181.494	184.289	186.983	201.963
El Salvador	152.949	159.123	164.528	164.702	168.431	177.481	188.07	186.883	178.237	191.053	190.472	202.041	206.835	208.489	205.55	206.003	214.214	215.58	204.292	203.44	181.444	180.345	191.387	177.43	183.211	196.813	199.333	190.822	189.523	174.397	164.682	174.703	207.021
Somalia	666.671	631.287	509.614	531.917	597.937	574.884	582.897	620.069	617.141	627.147	590.299	628.063	642.503	685.893	653.242	617.578	589.302	642.229	579.548	663.498	674.247	661.623	673.367	664.473	674.288	689.923	695.921	681.839	746.938	755.251	841.485	310.97	822.667
Yugoslavia/Serbia (1991/1992)	569.432	442.212	373.543	341.515	317.102	497.079	422.404	410.619	418.413	331.279	297.894	310.219	344.912	357.875	385.746	354.56	361.238	433.568	394.192	338.91	359.439	297.751	279.658	275.945	294.62	313.779	325.311	335.595	349.779	312.292	359.316	365.217	344.246
Sudan/North Sudan (2010/2011)	1446.3	1459.5	1697.42	1783.81	1912.84	1832.07	1972.3	2081.39	2168.04	2276.47	2285.04	2428.15	2479.02	2576.82	2576.55	2671.39	2706.43	2640.17	2789.8	2848.54	2786.31	2304.08	1779.94	2118.13	2460.72	2451.35	2570.29	2604.73	2598.94	2344.71	2429.85	2219.4	2509.56
Slovakia	0	349.156	343.747	354.368	309.687	297.087	340.134	336.647	335.201	330.084	319.482	315.384	314.307	322.828	359.278	365.046	355.427	367.448	380.569	376.969	352.049	336.495	321.919	331.911	329.151	331.095	344.262	336.291	333.813	325.611	315.863	341.008	361.597
Slovenia	0	181.176	161.686	161.598	156.578	175.479	171.53	170.307	168.567	173.098	186.65	182.126	188.534	196.899	186.965	192.671	196.044	192.589	201.579	199.315	187.812	179.773	180.573	174.615	173.889	177.076	179.926	179.151	186.364	185.984	187.834	206.933	202.868
Sweden	981.619	952.561	947.483	877.348	872.334	945.232	936.497	931.836	970.022	1094.78	1171.52	1061.21	1051.84	1100.15	1065.7	1051.59	1141.29	1061.34	1176.35	840.832	951.418	940.456	932.711	942.5	923.2	1083.07	1153.1	989.137	1003.84	1018.69	772.49	785.024	990.816
Syria	691.119	946.886	617.402	844.431	789.918	405.408	485.528	541.283	511.173	560.316	567.875	440.975	394.771	466.322	442.704	505.921	538.692	539.661	481.754	546.132	525.686	615.026	501.026	397.828	366.615	368.564	359.452	350.493	311.35	310.864	303.958	277.064	273.877
Chad	290.393	474.495	507.65	530.16	548.617	573.496	599.65	627.756	488.944	691.617	710.814	759.231	831.893	876.037	898.817	945.982	994.664	1065.04	1111.87	1180.41	1239.05	1312.02	1373.37	1446.15	1547.05	1665.63	1753.37	1840.01	1929.66	2032.19	2154.35	2252.7	2368.42
Togo	75.3752	80.1122	79.2097	85.4529	83.7487	95.805	98.2752	109.788	100.033	104.101	97.6932	97.305	100.251	104.359	104.808	98.9747	105.811	110.128	110.735	114.48	116.175	118.866	127.233	130.664	142.205	146.975	177.863	176.989	186.096	158.064	164.656	172.909	216.732
Thailand	4143.28	4240.26	4266.61	4231.61	4227.06	4323.28	4305.32	4201.91	3816.52	4019.48	3870.63	4113.46	4119.4	4335.84	4422.27	4620.91	4675.57	4726.73	4883.64	4897.57	5232.63	5301.43	5383.46	5403.8	5038.34	4791.52	4933.59	4946.55	4955.5	4754.62	4930.65	5072.72	4636.71
Tajikistan	0	363.628	202.812	252.837	217.776	218.813	138.934	146.671	161.287	154.309	140.787	163.958	168.296	179.041	197.567	208.708	226.885	243.727	285.726	301.524	302.111	339.721	352.238	359.933	387.689	367.738	387.638	389.765	407.156	502.76	394.832	385.802	420.702
Turkmenistan	0	162.888	176.454	219.686	208.061	155.935	156.709	186.246	251.7	234.148	194.17	246.02	267.891	352.32	363.86	314.733	269.196	254.676	306.589	184.766	165.874	210.694	266.494	224.072	224.177	242.106	250.648	247.191	222.7	231.548	212.324	214.583	209.422
Tunisia	233.698	234.042	253.361	235.354	221.614	277.514	274.561	261.262	278.006	291.184	304.155	311.11	310.566	292.648	295.407	300.929	270.003	279.348	302.432	308.175	293.355	269.289	283.031	276.002	281.772	363.255	354.267	366.951	352.838	271.895	285.527	311.15	319.22
Turkey	2653.51	2349.09	2790.89	2894.62	2388.91	2793.76	2926.13	3079.75	3068.33	3099.69	3455.37	3023.24	2964.77	3211.49	3338.31	3624.43	3934.2	4209.57	4182.66	3920.55	4584.52	4708.19	4870.24	5204.74	5184.97	5321.81	5468.13	5735.74	5718.42	5722.52	5731.96	6125.25	5895.3
Tanzania	777.103	791.352	783.84	801.794	805.778	855.605	839.113	855.391	939.821	1019.57	1005.61	995.979	1027.82	1059.42	1021.67	1083.85	1083.6	1045.19	1176.93	1245.07	1278.78	1377.61	1438.4	1520.93	1567.49	1659.87	1660.55	1680.56	1604.64	1749.67	1877.29	1798.2	1738.84
Uganda	482.484	446.355	531.603	549.176	559.236	581.95	610.272	612.427	626.192	642.309	654.807	678.493	707.624	723.984	737.765	779.533	820.022	830.209	1027.79	1116.13	1144.99	1148.12	1186.98	1136.15	1232.12	1236.26	1130.91	1153.41	1210.02	1279.95	1372.84	1424.44	1435.19
Ukraine	0	3994.59	3595.57	3326.39	2875.18	2347.16	1947.52	1850.64	1610.83	1467.62	1577.16	1641.16	1656.81	1617.25	1448.79	1551.64	1787.63	1831.69	1952.47	1586.24	1568.87	1689.98	1772.63	1822.03	1514.62	1277.27	1357.87	1459.81	1581.43	1880.95	1649.57	1626.78	1508.82
Uruguay	520.502	532.139	603.321	588.257	597.584	539.332	512.046	492.414	560.211	501.165	483.615	474.221	389.924	340.453	364.015	360.62	352.694	335.441	429.587	380.353	383.994	397.019	377.139	413.527	431.914	394.601	340.328	345.022	362.902	332.897	322.794	271.243	267.648
United States of America	25685.8	25022.6	26256.6	27217.7	27594.6	35723.7	36404.8	36526.8	36239.6	37281	40122.4	37826.5	37171.4	37631.2	38904.9	39685.1	40576.8	39472.9	38522.6	36049.6	34609.9	33922.1	32493.4	31131.9	30754.9	30379.1	30038.3	30914.1	31762.4	29265.8	30307.4	31729.8	29883.3
Uzbekistan	0	643.254	522.107	600.301	878.819	524.703	990.15	934.214	1050.55	1002.44	1055.1	974.46	995.946	846.832	816.774	836.16	913.784	827.356	975.309	912.798	838.093	887.76	1135.5	1221.47	1146.51	1214.96	1348.79	1222.68	1267.91	1420.88	1788.35	1897.65	2010.77
Venezuela	1258.88	1375.52	1419.14	1379.68	1334.48	1374.09	1324.8	1407.47	1538.1	1565.6	1545.44	1693.57	1586.28	1571.68	1740.08	1866.64	2041.71	2253.18	2293.05	2521.25	2131.84	2032.55	2512.12	2811.74	2794.93	3627.01	2411.45	2413.84	1596.42	1931.53	1788	1990.04	1829.79
Viet Nam	2725.49	2776.69	2925.69	3064.26	3101.29	3116.67	3167.74	3187.85	3271.44	3303.48	3281.56	3245.07	3339.39	3461.15	3595.96	3617.9	3620.58	3817.94	3922.89	4160.68	3997.8	3982.19	4048.43	4121.02	4215.21	4332.43	4394.32	4415.04	4401.76	4858.59	5072	5150.63	5086.27
Yemen Arab Republic/Yemen (1990/1991)	293.764	301.272	278.878	304.586	294.698	286.19	281.881	321.976	353.065	339.747	346.776	372.2	387.067	382.953	415.065	475.263	526.908	601.979	555.513	555.758	567.196	519.885	551.884	601.407	615.291	546.935	528.802	537.625	564.165	613.386	546.307	502.226	623.304
South Africa	2039.79	2104.87	2150.26	1970.35	2141.02	2306.88	2339.49	2390.23	2384.2	2342.98	2395.47	2336.54	2322.29	2483.34	2692.28	2757.52	2813.86	2843.82	2761.22	2866.27	3031.36	2883.99	3068.09	2989.01	2998.76	2899.91	2828.09	2847.04	2873.97	2838.08	2759.68	2855.24	2671.63
Zambia	190.624	197.08	211.646	209.576	203.633	216.681	220.477	241.479	245.711	273.651	264.003	260.732	268.873	272.29	251.559	258.872	278.75	277.731	287.745	290.629	355.381	350.629	425.256	441.733	423.131	408.239	405.616	407.244	399.082	382.275	334.943	353.559	335.161
Zimbabwe	190.536	201.744	211.808	171.164	181.993	171.894	210.879	243.543	242.602	326.559	373.662	452.372	456.162	426.121	396.991	412.032	434.284	389.642	412.845	476.266	168.378	496.021	477.068	546.77	426.656	492.729	472.57	468.879	499.248	459.133	489.42	434.549	502.272

## Sheet: EDGAR int, GTAP MRIO
unit: kt	2004	2007	2011	2014
Australia	3451.03	3494.15	3697.93	3360.17
New Zealand	727.771	756.896	682.341	627.098
Rest of Oceania	215.563	227.659	266.716	283.482
China	46394.7	48452.2	61540.9	66784.8
Hong Kong, Special Administrative Region of China	744.999	881.349	1042.26	1231.12
Japan	9815.58	8817.06	8646.92	7800.32
Korea, Republic of	3762.87	3986.42	3752.76	3756.08
Mongolia	262.745	416.481	431.587	575.316
Taiwan	1588.72	1421.85	1398.98	1379.49
Rest of East Asia	432.093	463.546	331.391	501.629
Brunei Darussalam	52.6051	53.8942	73.0657	71.1095
Cambodia	435.796	677.821	804.451	774
Indonesia	7088.99	7910.53	9334.26	9184.72
Lao PDR	296.423	301.319	360.769	428.17
Malaysia	1126.3	1376.16	1622.33	1787.67
Philippines	2673.66	2982.47	3160.99	3345.11
Singapore	516.228	606.811	640.524	690.591
Thailand	2643.01	3222.58	3884.9	3991.25
Viet Nam	2775.03	3093.77	3539	3909.26
Rest of Southeast Asia	2460.8	2896.78	3270.38	2899.42
Bangladesh	4178.85	4407.63	4929.18	4931.95
India	26532.2	29195.3	31753.8	32036.8
Nepal	1047.82	1086.62	1205.74	1265.18
Pakistan	5701.88	6305.44	6817.7	7525.24
Sri Lanka	571.61	631.306	778.43	746.327
Rest of South Asia	533.239	558.99	794.916	771.604
Canada	4270.47	4423.09	4138.64	3794.77
United States of America	41485.2	41012.8	34900.4	32696
Mexico	6176	6645.98	6915.84	7075.14
Rest of North America	22.2995	24.0286	24.6753	13.1661
Argentina	4062.76	4403.16	4159.87	4447.37
Bolivia	609.37	649.291	841.156	806.749
Brazil	17622.4	18065.1	20464.3	20602.6
Chile	1314.09	1260.48	1322.09	1261.74
Colombia	2586.83	2680.51	2902.65	2794.75
Ecuador	796.733	755.042	779.582	768.832
Paraguay	529.126	635.334	826.611	870.844
Peru	963.659	1040.41	1173.63	1251.5
Uruguay	375.862	409.34	546.473	570.544
Venezuela (Bolivarian Republic of)	1926.52	2354.21	2222.59	2586.89
Rest of South America	65.9463	64.9698	66.4302	63.2826
Costa Rica	178.918	194.645	234.803	225.819
Guatemala	435.036	500.056	550.739	624.12
Honduras	273.783	311.615	344.718	353.286
Nicaragua	228.697	245.648	253.874	270.678
Panama	185.363	198.043	356.1	271.434
El Salvador	218.066	232.446	211.808	217.143
Rest of Central America	10.8051	13.9778	15.0853	17.8075
Dominican Republic P	360.152	442.957	503.205	500.157
Jamaica	114.013	122.709	98.5925	94.774
Puerto Rico	298.751	243.263	218.414	225.751
Trinidad and Tobago P	186.811	213.713	190.679	209.539
Rest of Caribbean	1030.15	1091.65	1076.89	1036.75
Austria	859.486	790.936	712.325	697.023
Belgium	1393.52	1497.91	1281.98	1187.33
Bulgaria	398.822	413.481	381.971	339.554
Croatia	226.174	270.457	242.355	204.392
Cyprus	84.5067	95.7345	97.2581	84.5038
Czech Republic	609.422	611.46	639.538	541.995
Denmark	551.535	545.354	476.067	472.062
Estonia	95.5106	109.831	99.1412	99.0931
Finland	993.489	859.234	876.656	810.499
France	5556.95	5614.48	5223.8	4987.22
Germany	7352.19	6608.58	5924.98	5791.92
Greece	1049.48	1173.57	1062.97	902.56
Hungary	479.234	467.768	357.845	366.087
Ireland	549.878	580.196	332.049	418.846
Italy	4976.4	4671.21	4100.39	3524.44
Latvia	121.89	146.272	122.625	117.819
Lithuania	197.299	213.453	208.694	187.298
Luxembourg	183.787	185.799	146.884	139.714
Malta	28.2247	30.8192	48.7877	42.9189
Netherlands	1668.56	1616.5	1413.45	1265.69
Poland	2184.05	2305.76	2165.89	1987.59
Portugal	874.332	823.772	686.671	623.933
Romania	945.028	1094.5	873.235	898.735
Slovakia	342.24	349.449	334.648	315.803
Slovenia	177.3	184.916	178.729	149.947
Spain	3727.05	3825.25	3288.36	2892.86
Sweden	976.191	914.795	848.6	846.701
United Kingdom	6602.29	5993.63	4971.9	4831.29
Switzerland	829.587	790.451	768.008	762.714
Norway	689.577	642.332	611.285	679.796
Rest of European Free Trade Association	54.9354	59.9654	47.3232	46.8679
Albania	126.413	132.843	125.799	119.304
Belarus	602.997	615.884	671.903	678.553
Russian Federation	10340.2	11054.1	11569.4	11506.9
Ukraine	1913.05	2314.32	1889.1	1503.88
Rest of Eastern Europe	126.057	108.607	114.019	115.69
Rest of Europe	651.733	671.057	644.109	630.358
Kazakhstan	1090.42	1464.11	1458.17	1579.95
Kyrgyztan	183.339	246.2	304.497	317.437
Tajikistan	170.155	210.351	273.781	322.933
Rest of Former Soviet Union	1814.51	2122.52	2603.31	2948.6
Armenia	82.0094	111.094	101.888	116.056
Azerbaijan	457.005	459.237	476.355	540.853
Georgia	173.966	212.108	197.9	255.167
Bahrain	197.463	220.937	256.805	320.284
Iran, Islamic Republic of	3597.09	4195.91	4329.22	4562.29
Israel	679.194	671.577	743.527	739.863
Jordan	194.182	232.8	296.964	356.939
Kuwait	590.976	645.661	643.191	714.188
Oman	320.07	360.804	426.302	583.087
Qatar	193.146	316.373	294.037	408.474
Saudi Arabia	2453.61	2491.94	3007.1	3778.58
Turkey	3085.23	3740.95	4302.08	5053.85
United Arab Emirates	982.552	1104.39	1588.67	1846.56
Rest of Western Asia	2446.63	2620.02	3526.61	3608.86
Egypt	1944.92	2395.29	2556.09	2635.06
Morocco	854.854	974.206	1146.42	1174.48
Tunisia	334.848	347.556	362.529	384.133
Rest of North Africa	1643.22	1628.65	1896.21	2434.67
Benin	213.363	309.136	256.438	458.317
Burkina Faso	473.581	516.347	598.392	630.566
Cameroon	560.896	565.116	611.187	692.708
Côte d'Ivoire	377.447	415.278	421.511	483.113
Ghana	363.592	518.345	564.834	603.714
Guinea	329.154	374.423	527.457	584.596
Nigeria	4076.5	4072.54	4920.37	5251.03
Senegal	393.612	413.233	409.091	439.76
Togo	97.1446	147.547	141.489	149.044
Rest of Western Africa	1479.49	1748.16	2013.22	2199.73
Rest of Central Africa	1202.15	1443.17	1709.28	2012.05
South Central Africa	1300.11	1129.6	1394.36	1680.06
Ethiopia	2080.4	2582.9	2990.82	3275.52
Kenya	1127.81	1801.38	1988.26	2078.71
Madagascar	616.115	734.219	742.469	787.931
Malawi	164.438	185.587	215.688	235.639
Mauritius	83.6724	59.9074	68.5867	66.5113
Mozambique	302.578	338.988	341.684	428.039
Rwanda	124.108	141.391	156.947	173.856
Tanzania, United Republic of	1049.5	1170.84	1392.02	1664.91
Uganda	672.262	653.401	885.588	1064.09
Zambia	247.555	275.182	302.209	374.108
Zimbabwe	387.397	385.619	500.359	465.577
Rest of Eastern Africa	3006.26	3348.09	3277.61	3071.72
Botswana	128.82	139.879	191.168	158.088
Namibia	230.389	143.422	147.516	179.771
South Africa	2760.5	3051.75	3046.92	3071.29
Rest of South African Customs Union	128.13	126.238	129.913	124.696
Rest of the World	249.755	256.789	261.003	245.574

## Sheet: GLORIA int, GTAP MRIO
unit: kt	2004	2007	2011	2014
Australia	3219.01	3096.46	3271.78	3005.01
New Zealand	616.317	650.88	572.025	549.296
Rest of Oceania	198.242	193.772	230.764	249.07
China	38693.1	41702.3	54603.1	59230.3
Hong Kong, Special Administrative Region of China	732.58	852.211	1088.54	1355.1
Japan	8270.42	7594.51	7393.52	6531.59
Korea, Republic of	3247.67	3470.19	3332.98	3260.56
Mongolia	246.116	392.898	411.405	546.186
Taiwan	2339.19	2083.04	1693.47	1501.05
Rest of East Asia	492.248	514.32	366.461	554.694
Brunei Darussalam	80.2177	112.69	134.398	129.064
Cambodia	421.729	660.574	775.058	743.142
Indonesia	6597.92	7411.57	8772.5	8670.75
Lao PDR	286.383	289.197	349.992	431.6
Malaysia	1123.46	1366.22	1642.06	1818.83
Philippines	2571.9	2862.39	3011.71	3190.45
Singapore	551.113	632.08	627.534	692.953
Thailand	2467.61	2943.08	3588.82	3656.39
Viet Nam	2686.36	3047.33	3413.52	3934.9
Rest of Southeast Asia	2438.48	2884.93	3297.17	2902.26
Bangladesh	4070.9	4285.23	4859.07	4839.14
India	23749	25949	27809.8	27358.7
Nepal	967.655	1002.61	1103.14	1159.73
Pakistan	5323.64	5924.65	6269.57	6892.22
Sri Lanka	481.878	524.431	685.836	667.952
Rest of South Asia	552.534	570.991	818.722	777.34
Canada	4416.51	4392.52	4176.39	4128.19
United States of America	39570.9	38868.7	32674.6	31599.7
Mexico	5692.4	6123.17	6165.61	6405.12
Rest of North America	28.4181	32.3282	35.0213	23.1101
Argentina	4068.87	4429.82	4236.78	4460.66
Bolivia	638.169	680.556	851.618	873.991
Brazil	17244	17675.5	20053.1	19964.9
Chile	1229.91	1201.55	1259.35	1203.86
Colombia	2501.13	2555.73	2877.63	2827.66
Ecuador	831.723	801.034	816.169	814.87
Paraguay	486.639	560.841	713.458	726.261
Peru	890.862	951.81	1080.57	1158.87
Uruguay	355.642	398.021	521.076	546.053
Venezuela (Bolivarian Republic of)	2292.08	2869.12	2760.1	3214.96
Rest of South America	29.8249	37.7334	36.1134	37.5341
Costa Rica	176.19	191.224	211.914	206.746
Guatemala	394.574	448.035	496.262	529.175
Honduras	269.853	294.449	294.624	308.615
Nicaragua	169.614	184.018	180.704	190.073
Panama	178.47	171.578	321.205	235.455
El Salvador	208.176	216.533	184.902	187.234
Rest of Central America	11.2576	14.3149	17.9275	20.8427
Dominican Republic P	321.432	390.535	419.001	411.838
Jamaica	84.095	83.574	67.593	63.8343
Puerto Rico	383.285	326.498	310.129	288.977
Trinidad and Tobago P	79.8613	87.8386	73.7818	98.5544
Rest of Caribbean	1127.32	1199.56	1143.44	1159.2
Austria	884.5	782.097	704.267	791.948
Belgium	1714.79	1677.47	1560.76	1459.18
Bulgaria	386.247	390.09	347.139	302.37
Croatia	228.105	271.414	256.559	215.901
Cyprus	79.0966	86.4621	81.739	66.9504
Czech Republic	564.151	553.913	554.536	433.847
Denmark	555.002	547.651	474.032	459.486
Estonia	112.561	130.7	107.232	121.164
Finland	976.574	883.138	882.799	907.59
France	5282.12	5364.25	4740.25	4508.88
Germany	7345.28	6494.85	5740.12	5654.77
Greece	1029.3	1085.62	904.15	778.996
Hungary	419.546	384.008	306.572	298.322
Ireland	546.496	570.788	355.38	431.887
Italy	4907.3	4619.33	3938.53	3253.64
Latvia	123.675	145.049	119.669	119.67
Lithuania	206.19	214.44	197.799	180.745
Luxembourg	182.915	164.779	142.113	138.249
Malta	25.0313	27.0558	41.5465	36.7126
Netherlands	1744.62	1674.69	1529.63	1216.7
Poland	2043.32	2231.3	2226.04	2146.12
Portugal	799.46	754.701	624.761	552.082
Romania	824.461	971.148	674.497	692.719
Slovakia	314.745	323.997	300.547	288.073
Slovenia	172.568	184.401	168.331	144.532
Spain	3436.8	3562.65	2910.43	2499.44
Sweden	992.797	939.583	873.094	847.059
United Kingdom	6633.56	5949.97	4732.22	4514.04
Switzerland	960.952	875.683	1026.92	1001.27
Norway	777.008	708.925	649.23	763.819
Rest of European Free Trade Association	55.9415	57.2815	55.3293	46.6516
Albania	116.828	119.164	111.889	105.293
Belarus	570.545	593.372	655.701	660.483
Russian Federation	10572.3	11597.9	12652	12822.9
Ukraine	1898.41	2321.29	1968.93	1700.32
Rest of Eastern Europe	112.033	106.339	184.698	196.363
Rest of Europe	394.098	396.998	381.085	372.679
Kazakhstan	1165.07	1587.98	1532.19	1723.71
Kyrgyztan	188.028	256.382	298.309	322.341
Tajikistan	174.985	209.336	270.588	322.426
Rest of Former Soviet Union	2031.71	2359.42	2833.14	3401.05
Armenia	80.9279	104.349	205.497	199.055
Azerbaijan	475.872	542.489	556.714	687.341
Georgia	180.009	206.581	234.069	303.509
Bahrain	361.789	383.758	424.77	547.598
Iran, Islamic Republic of	4406.5	4992.86	5642.12	5242.19
Israel	623.749	588.812	670.153	670.583
Jordan	217.775	242.977	334.793	385.698
Kuwait	952.227	1031.74	907.652	1100.3
Oman	532.183	647.141	719.048	930.969
Qatar	433.015	682.654	848.364	1096.44
Saudi Arabia	3671.66	3516.51	4014.33	5335.85
Turkey	2922.17	3638.51	4166.91	4421.55
United Arab Emirates	1590.81	1905.95	2252.8	2502.47
Rest of Western Asia	3493.65	3826.44	4746.21	5013.29
Egypt	1902.03	2409.13	2560.95	2643.71
Morocco	768.445	885.867	1019.39	1024.06
Tunisia	341.053	365.551	375.582	365.047
Rest of North Africa	2951.28	3014.63	2973.07	3534.62
Benin	194.907	295.726	235.412	437.505
Burkina Faso	434.013	470.66	543.744	577.92
Cameroon	580.802	565.062	590.064	682.489
Côte d'Ivoire	315.164	369.506	370.425	404.779
Ghana	337.242	461.334	560.07	617.423
Guinea	285.027	330.858	478.316	550.019
Nigeria	5693.38	5082.64	6050.41	6538.6
Senegal	368.177	395.902	383.494	413.369
Togo	89.5438	139.721	129.36	136.681
Rest of Western Africa	1275.79	1645.58	1894.47	2033.37
Rest of Central Africa	1582.67	1913.87	2294.15	2520.58
South Central Africa	1777.5	1375.16	1686.16	2045.71
Ethiopia	1816.26	2275.5	2581.14	2829.23
Kenya	1043.01	1693.58	1854.68	1919.17
Madagascar	575.304	673.521	689.191	685.726
Malawi	141.713	167.545	193.194	213.578
Mauritius	64.4348	44.3018	49.9894	47.7716
Mozambique	237.683	305.847	304.026	390.372
Rwanda	90.684	107.61	119.129	122.508
Tanzania, United Republic of	931.779	1037.23	1235.1	1505.28
Uganda	550.111	508.146	754.347	854.328
Zambia	212.829	238.602	283.564	339.853
Zimbabwe	347.299	343.99	436.264	389.699
Rest of Eastern Africa	2564.14	2937.63	2771.37	2552.62
Botswana	117.808	127.765	174.527	145.763
Namibia	210.05	135.194	134.483	163.938
South Africa	2481.48	2687.37	2678.09	2598.27
Rest of South African Customs Union	26.0539	19.1598	31.2063	29.8676
Rest of the World	0.966956	1.00639	1.63442	1.23957

## Sheet: GTAP int, GLORIA MRIO
unit: kt	2004	2007	2011	2014
Rest of Americas	3949.89	516.799	2702.25	2168.42
Rest of Europe	893.077	1245.1	1171.21	891.042
Rest of Africa	1142.29	730.261	1778.93	1737.14
Rest of Asia-Pacific	2491.43	2645.88	2438.28	2433.61
Afghanistan	257.595	224.754	341.301	333.914
Angola	134.555	804.38	250.827	332.128
Albania	211.518	146.506	162.318	177.378
United Arab Emirates	736.855	1109.55	1138.17	1089.28
Argentina	1843.81	4370.25	1950.07	2222.55
Armenia	189.082	107.025	221.826	218.134
Australia	4456.61	4521.88	5643.37	4821.48
Austria	940.663	896.316	969.977	893.1
Azerbaijan	285.871	361.292	272.635	293.748
Burundi	104.646	35.0712	59.1651	118.373
Belgium	1171.27	1381.22	1160.4	1251.21
Benin	444.034	176.681	565.188	502.8
Burkina Faso	388.513	525.717	385.06	443.453
Bangladesh	3071.38	3238.4	3454.89	3502.91
Bulgaria	365.877	421.751	382.668	349.897
Bahrain	635	86.0283	304.384	261.763
Bahamas	33.5629	36.7862	75.8951	74.0268
Bosnia and Herzegovina	140.631	85.9737	99.106	108.016
Belarus	2125.17	584.17	1960.88	2137.28
Belize	12.6503	8.32067	12.1704	10.7572
Bolivia	11432.9	709.279	12259.9	12013.8
Brazil	6937.3	16600.1	8598.02	8995.19
Brunei Darussalam	598.256	699.992	783.844	646.639
Bhutan	19.298	22.7424	36.225	21.5355
Botswana	116.93	153.657	138.181	93.1428
Central African Republic	120.192	117.951	80.6626	57.1445
Canada	3721.53	3856.23	3827.15	3826.55
Switzerland	977.545	931.078	1040.9	907.897
Chile	2143.81	1249.47	2462.59	2340.1
China	42810	45316.5	57031.3	60554.2
Cote d'Ivoire	563.82	452.608	454.748	491.717
Cameroon	419.578	557.107	393.984	425.319
DR Congo	427.665	307.087	366.925	546.03
Congo, Rep	313.046	651.866	726.64	911.4
Colombia	1421.89	2706.01	1727.12	1827.98
Costa Rica	222.316	193.337	295.429	294.693
Cuba	274.615	455.814	256.994	263.155
Cyprus	205.805	119.793	166.288	129.372
CSSR/Czech Republic (1990/1991)	695.869	619.298	634.507	576.026
Germany	6537.95	7435.95	5832.65	5582.7
Djibouti	67.5655	67.5259	49.3395	53.472
DR Yemen (Aden)	0	0	0	0
Denmark	568.262	950.849	686.477	714.281
Dominican Republic	184.901	367.256	216.055	208.801
Algeria	1012.42	536.659	829.544	1080.81
Ecuador	999.183	763.293	1103.02	1399.6
Egypt	1147.12	1821.73	2164.51	2291.32
Eritrea	249.682	137.2	113.581	148.228
Spain	2980.44	3800.85	2751.28	2261.88
Estonia	178.372	122.852	134.862	138.992
Ethiopia/DR Ethiopia (1992/1993)	1057.49	2285.31	1498.07	1721.04
Finland	2718.89	1106.4	2288.16	2154.59
France	5323.01	6141.72	4805	4743.03
Gabon	165.011	293.709	337.319	514.53
United Kingdom	4443.65	4805.97	3652.85	4055.82
Georgia	45.4973	106.926	55.6494	55.9926
Ghana	526.486	486.195	812.697	820.57
Guinea	516.928	360.701	646.837	738.3
Gambia	72.5749	44.5873	41.3271	33.5502
Equatorial Guinea	150.578	117.367	106.734	99.9517
Greece	1114.3	1385.11	815.989	694.901
Guatemala	449.158	506.448	524.557	551.453
Honduras	307.725	308.722	377.769	388.724
Hong Kong	1178.86	1318.5	1054.8	1030.32
Croatia	249.167	296.33	248.986	215.89
Haiti	85.2672	94.5322	102.213	118.148
Hungary	924.563	607.668	728.272	655.3
Indonesia	1213.31	1371.01	1950.36	1926.32
India	24449.5	25740.6	27293.5	27051.9
Ireland	790.321	586.961	500.24	458.682
Iran	1803.31	2553.79	2178.47	2489.5
Iraq	583.52	573.02	1141.62	1237.03
Iceland	101.951	57.5325	67.9909	70.4195
Israel	744.964	743.873	812.908	888.307
Italy	5417.55	5992.24	4651.79	4106.44
Jamaica	87.1736	86.2287	127.799	104.716
Jordan	225.814	258.393	299.814	376.517
Japan	10232.3	8485.07	8387.94	8041.96
Kazakhstan	548.958	928.716	682.651	764.663
Kenya	890.444	1383.63	1045.36	1149.02
Kyrgyzstan	190.822	236.569	374.63	416.269
Cambodia	5696.58	5649.73	6002.05	5888.64
South Korea	3493.93	4007.77	3587.28	3702.15
Kuwait	695.937	706.289	505.188	774.62
Laos	1284.22	1365.05	1126.5	1387.19
Lebanon	158.466	180.546	189.163	256.792
Liberia	60.8272	56.9242	53.2994	36.9595
Libya	764.662	672.024	726.774	882.524
Sri Lanka	451.404	498.311	610.426	583.905
Lithuania	270.98	240.003	174.583	173.981
Luxembourg	89.3703	112.88	96.7663	104.443
Latvia	192.806	169.686	162.538	149.799
Morocco	730.237	926.101	894.817	941.851
Moldova	172.285	118.866	239.235	182.609
Madagascar	205.87	756.997	302.175	278.992
Mexico	6417.42	6795.31	6639.89	6669.03
Macedonia	60.1722	37.0565	69.2435	62.9877
Mali	581.69	552.247	1137.8	1310.55
Malta	396.488	55.4205	166.377	156.11
Myanmar	1551.71	1818.86	1950.03	2059.45
Mongolia	118.997	388.201	375.583	502.573
Mozambique	211.562	264.901	287.108	482.83
Mauritania	493.676	316.907	381.028	470.294
Malawi	114.457	172.402	138.144	149.4
Malaysia	2433.07	2562.45	2776.67	3082.95
Namibia	56.4859	73.6508	62.411	115.7
Niger	562.299	287.935	424.753	348.164
Nigeria	1552.28	2826.9	2134.48	2443.74
Nicaragua	179.086	288.227	213.495	204.503
Netherlands	1865	2134.1	1751.89	1631.63
Norway	407.008	634.179	493.526	479.525
Nepal	800.16	842.771	940.851	972.87
New Zealand	685.676	743.971	748.699	679.258
Oman	208.611	247.528	227.356	444.937
Pakistan	4638.78	5009.76	5481.54	6042.09
Palestine	94.9824	98.4632	44.8241	80.9583
Panama	92.9251	120.872	104.894	157.682
Peru	1389.27	1072.87	1400.21	1587.26
Philippines	462.913	485.612	525.789	749.281
Papua New Guinea	33.2291	33.8027	83.9983	57.0654
Poland	2035.34	2159.16	2042.9	1929.07
North Korea	39.9759	58.9275	48.5724	45.2266
Portugal	1089.29	959.217	804.745	707.05
Paraguay	505.39	526.651	326.824	343.336
Qatar	392.345	334.432	452.29	551.09
Romania	745.087	1148.82	840.316	830.126
USSR/Russian Federation (1990/1991)	6227.06	7836.48	10743.5	10690.3
Rwanda	819.499	118.601	1078.25	1966.75
Saudi Arabia	1851.62	2564.47	2929.71	3450.61
South Sudan	0	0	512.587	1703.71
Senegal	186.23	326.853	200.122	215.668
Singapore	2635.29	2862.55	3311.87	3174.27
Sierra Leone	103.568	49.8356	92.7726	148.896
El Salvador	131.873	219.327	137.273	122.188
Somalia	188.234	263.72	200.872	42.799
Yugoslavia/Serbia (1991/1992)	423.802	309.996	1074.37	1180.8
Sudan/North Sudan (2010/2011)	1766.63	930.645	2511.28	3388.67
Slovakia	341.671	370.355	346.642	345.817
Slovenia	1045.68	186.532	724.051	617.809
Sweden	2013.02	1107.32	1710.54	1704.98
Syria	581.814	594.064	743.08	570.001
Chad	1445.12	938.862	1344.79	1444.95
Togo	360.275	111.847	395.552	458.479
Thailand	3499.1	3755.89	3980.83	4059.89
Tajikistan	324.822	177.194	714.172	838.511
Turkmenistan	229.65	345.225	142.976	165.185
Tunisia	255.874	263.761	231.011	259.406
Turkey	2530.38	3799.51	3823.17	4147.24
Tanzania	421.186	1094.26	576.95	1088.5
Uganda	420.357	624.074	591.06	754.787
Ukraine	826.686	1861.87	1148.69	1041.65
Uruguay	398.89	314.929	395.844	482.834
United States of America	37638.4	38034.4	32486.3	29390.3
Uzbekistan	215.849	207.536	228.03	409.717
Venezuela	707.093	2176.41	994.489	1483.12
Viet Nam	943.628	1018.96	1014.93	1163.84
Yemen Arab Republic/Yemen (1990/1991)	223.54	315.769	296.377	419.787
South Africa	2052.98	2647.49	2198.54	2568.92
Zambia	726.821	232.46	941.64	424.536
Zimbabwe	248.256	322.472	481.954	742.974

## Sheet: GTAP int, GTAP MRIO
unit: kt	2004	2007	2011	2014
Australia	3795.34	3546.41	4466.21	3404.7
New Zealand	741.688	760.318	694.242	672.146
Rest of Oceania	316.272	246.546	283.318	295.935
China	36338.2	39056.5	50228.5	54254.2
Hong Kong, Special Administrative Region of China	630.942	793.722	834.469	926.303
Japan	8220.8	7131.27	6854.21	5940.4
Korea, Republic of	3409.8	3516.68	3217.3	3196.6
Mongolia	291.039	451.882	436.122	593.917
Taiwan	1444.4	1260.87	1225.29	1183.97
Rest of East Asia	142.204	121.338	119.399	173.225
Brunei Darussalam	344.172	467.081	674.804	690.122
Cambodia	3333.45	4767.74	7461.79	8138.74
Indonesia	1293.06	1439.05	1978.69	2082.67
Lao PDR	716.631	594.091	761.523	979.161
Malaysia	2059.05	2454.74	2877.32	3134.93
Philippines	520.31	572.682	612.959	718.96
Singapore	2153.35	2727.22	3016.57	2907.26
Thailand	2334.61	2814.84	3199.04	3419.3
Viet Nam	860.243	904.231	1128.41	1428.99
Rest of Southeast Asia	1987.94	2393.67	2684.64	2427.13
Bangladesh	3157.07	3280.38	3651.58	3735.73
India	24538.3	26990.2	28460.6	28207.9
Nepal	799.137	846.285	935.41	993.376
Pakistan	5010.27	5386.56	5722.13	6298.1
Sri Lanka	436.73	469.172	572.804	575.382
Rest of South Asia	513.772	546.355	785.21	752.999
Canada	4311.03	4226.61	4004.13	3686.94
United States of America	41896.7	40643.5	33949.6	31836.3
Mexico	5593.12	6049.45	6228.71	6381.39
Rest of North America	2930.18	25.5977	2464.12	2661.17
Argentina	1773.54	4119.06	2024.61	2128.06
Bolivia	12560.3	783.129	13295.7	13082.5
Brazil	6996.88	17558.1	7885.2	8228.74
Chile	2517.32	1293.93	2607.41	2438.19
Colombia	1347.56	2516.95	1548.9	1544.01
Ecuador	910.06	746.807	1062.92	1214.67
Paraguay	527.769	537.635	584.467	531.329
Peru	1301.45	1169.55	1392.61	1595.52
Uruguay	402.872	368.954	564.277	669.577
Venezuela (Bolivarian Republic of)	832.461	2477.07	1119.37	1181.73
Rest of South America	105.065	62.8062	134.396	127.768
Costa Rica	242.728	189.509	324.08	338.326
Guatemala	398.869	471.066	465.668	523.725
Honduras	335.102	315.391	400.147	448.85
Nicaragua	116.852	192.175	128.324	123.225
Panama	177.45	185.865	325.482	241.085
El Salvador	143.683	242.247	142.109	140.701
Rest of Central America	145.674	12.7918	205.123	220.376
Dominican Republic P	189.894	428.96	272.439	274.791
Jamaica	91.7044	92.8191	84.3088	79.2002
Puerto Rico	1134.59	1295.97	711.278	630.151
Trinidad and Tobago P	581.969	212.72	620.113	638.311
Rest of Caribbean	784.98	1041.17	845.762	833.072
Austria	986.092	822.583	769.1	826.483
Belgium	1388.09	1555.72	1279.06	1175.51
Bulgaria	341.801	405.991	345.21	346.252
Croatia	221.784	285.256	204.49	205.514
Cyprus	181.047	96.8322	186.501	162.783
Czech Republic	725.004	574.347	662.593	542.988
Denmark	686.611	563.266	624.343	593.002
Estonia	165.84	134.019	164.148	172.709
Finland	2430.68	903.895	2217.68	2286.52
France	5368.53	5707.39	4991.25	4787.84
Germany	6352.93	6540.04	5197.08	4952.06
Greece	1049.44	1267.39	1013.78	871.565
Hungary	558.484	427.104	360.095	420.816
Ireland	616.327	572.731	370.578	448.273
Italy	4482.79	4820.74	3532.9	3027.88
Latvia	163.959	151.941	154.084	140.288
Lithuania	160.494	216.848	168.492	159.027
Luxembourg	193.254	193.396	153.281	143.354
Malta	350.18	32.8508	457.532	457.023
Netherlands	1673.59	1656.6	1386.09	1284.21
Poland	1993.14	2420.81	2107.57	1926.01
Portugal	1048.49	858.551	804.029	737.193
Romania	657.131	1020.5	651.83	652.061
Slovakia	528.726	333.066	327.757	314.762
Slovenia	989.287	187.777	839.266	734.97
Spain	3105.93	3899.93	2703.66	2376.27
Sweden	1916.6	950.559	1682.75	1722.41
United Kingdom	5800.13	6009.54	4228.93	4083.58
Switzerland	1228.36	1247.76	1229.19	1197.5
Norway	560.255	628.423	494.796	469.354
Rest of European Free Trade Association	97.8443	61.8611	85.8208	105.983
Albania	214.257	144.66	180.783	169.857
Belarus	2525.07	615.638	2223.38	1892.25
Russian Federation	8313.55	11054.3	9630.85	10051.1
Ukraine	1388.22	2308.49	1428.94	1202.92
Rest of Eastern Europe	501.799	347.463	573.191	608.668
Rest of Europe	707.51	440.46	787.728	782.407
Kazakhstan	696.705	1295.91	874.466	1026.02
Kyrgyztan	164.739	216.631	273.743	300.871
Tajikistan	480.585	186.165	725.379	848.292
Rest of Former Soviet Union	1295.05	1999.99	1861.14	2040.03
Armenia	156.803	82.5831	231.983	243.165
Azerbaijan	301.929	358.56	265.273	332.232
Georgia	82.9024	172.472	122.115	144.187
Bahrain	1037.65	219.115	1059.24	877.393
Iran, Islamic Republic of	2880.9	4302.6	3728.18	4314.15
Israel	642.346	700.476	698.743	706.458
Jordan	223.96	244.482	309.306	354.104
Kuwait	637.556	688.063	706.342	749.814
Oman	302.688	349.7	471.197	698.17
Qatar	262.6	327.448	385.549	492.582
Saudi Arabia	2722.04	2404.53	3533.21	4831
Turkey	2094.88	3326.5	3519.45	3791.69
United Arab Emirates	1043.04	1122.74	1723.22	1956.98
Rest of Western Asia	2713.08	2582.85	3802.86	4095.71
Egypt	1507.33	2353.3	2102.87	2200.85
Morocco	692.237	955.694	958.759	980.356
Tunisia	303.367	349.825	320.826	355.241
Rest of North Africa	2078.27	1726.72	2354.68	2793.29
Benin	533.446	298.617	656.047	883.314
Burkina Faso	388.874	529.434	416.56	430.064
Cameroon	381.991	571.412	447.858	485.926
Côte d'Ivoire	354.759	418.106	401.449	484.014
Ghana	422.222	447.004	747.173	813.655
Guinea	522.266	351.149	692.878	777.513
Nigeria	2463.34	3186.4	2638.7	2719.22
Senegal	201.687	380.663	199.978	241.558
Togo	378.63	133.644	443.16	483.161
Rest of Western Africa	1893.79	1632.75	2844.51	2949.43
Rest of Central Africa	2635.83	2599.2	3198.89	3613.99
South Central Africa	605.58	1099.87	575.852	829.814
Ethiopia	1119.42	2451.8	1621.89	1688.81
Kenya	748.988	1543.13	997.25	1120.1
Madagascar	180.51	730.71	260.335	302.809
Malawi	98.2024	148.141	106.198	125.371
Mauritius	112.899	58.6998	135.356	142.8
Mozambique	218.378	297.154	336.842	359.256
Rwanda	817.84	112.948	1017.33	2223.59
Tanzania, United Republic of	406.136	1150.08	545.487	1079.45
Uganda	367.632	518.259	524.744	449.208
Zambia	931.965	239.452	958.736	370.811
Zimbabwe	267.361	359.201	605.845	1044.9
Rest of Eastern Africa	1876.15	1297.05	2595.46	2671.73
Botswana	118.158	164.247	159.655	97.4972
Namibia	57.9554	105.786	67.8043	421.77
South Africa	1775.51	2590.9	1979.26	2150.33
Rest of South African Customs Union	647.731	108.347	635.016	156.845
Rest of the World	0.150383	0.185524	0.540518	0.195989
